# Supplementary material for: Physical human locomotion prediction using manifold regularization
Source: PeerJ Comput Sci. 2022 Oct 12;8:e1105. doi: 10.7717/peerj-cs.1105 (PMC9575869; doi:10.7717/peerj-cs.1105)
Supplement: Supplemental Information 2 [file peerj-cs-08-1105-s002.m]

%% OFNDA Optimization
% window_class_Static = [];
% temp = [];
% for i = 1:length(window_class_data_Static)
%     temp = repmat(window_class_data_Static(i,1),7,1);
%     window_class_Static = [window_class_Static; temp];
% end
% window_class_Kinematic = [];
% temp = [];
% for i = 1:length(window_class_data_Kinematic)
%     temp = repmat(window_class_data_Kinematic(i,1),150,1);
%     window_class_Kinematic = [window_class_Kinematic; temp];
% end
% filename = 'D:\MATLAB\4th Conf\window_class_Static';
% save( filename,'window_class_Static' );
% filename = 'D:\MATLAB\4th Conf\window_class_Kinematic';
% save( filename,'window_class_Kinematic' );


Optimized_Static = [];
window_Optimized_Static = [];
n = 1;
% [Optimized_Static, eigenValues] = fld(Static_features, window_class_Static,n);
for t = 1:(length(Static_features)/7)
    temp = [];
    temp2 = [];
    endpt = t*7;
    if t == 1
        [temp, eigenValues2] = fld(Static_features(t:endpt,:), window_class_data_Static(t:endpt,:),n);
    else
        [temp, eigenValues2] = fld(Static_features(startpt:endpt,:), window_class_data_Static(startpt:endpt,:),n);
    end
    startpt = endpt+1;
    Optimized_Static = [Optimized_Static ;temp];
     temp2(1:20,1) = window_class_data_Static(endpt,1);
    window_Optimized_Static = [window_Optimized_Static ;temp2];
end


Optimized_Kinematic = [];
n = 1;
for t = 1:(length(Kinematic_features))
    temp = [];
    temp2 = [];
    endpt = t;
    options.ReducedDim = 2;
    if t == 1
        [eigvector] = FNPAQR(Kinematic_features(t:endpt,:), window_class_data_Kinematic(t:endpt,:), options);
%         [temp, eigenValues2] = fld(Kinematic_features(t:endpt,:), window_Kinematic_Features(t:endpt,:),n);
    else
        [eigvector] = FNPAQR(Kinematic_features(startpt:endpt,:), window_class_data_Kinematic(startpt:endpt,:),options);
%         [temp, eigenValues2] = fld(Kinematic_features(startpt:endpt,:), window_Kinematic_Features(startpt:endpt,:),n);
    end
    startpt = endpt+1;
    Optimized_Kinematic = [Optimized_Kinematic ;eigvector];
    temp2(1:14,1) = window_class_data_Kinematic(endpt,1);
    window_Optimized_Kinematic = [window_Optimized_Kinematic ;temp2];
    
end

% [f,c,post] = qda(Kinematic_features, window_class_Kinematic);
% 
% [f1,c1,post1] = qda(Static_features, window_class_Static);
% Static_features = real(Static_features);
