# Supplementary material for: Physical human locomotion prediction using manifold regularization
Source: PeerJ Comput Sci. 2022 Oct 12;8:e1105. doi: 10.7717/peerj-cs.1105 (PMC9575869; doi:10.7717/peerj-cs.1105)
Supplement: Supplemental Information 3 [file peerj-cs-08-1105-s003.csv]

ID	trial_date	gender	age	weight	height	bmi	gaAnkle	gaChest	gaWrist	equivital	cosmed	syncJumping	standing	step	standing.1	lyingDownLeft	lyingDownRight	sittingSofa	sittingCouch	sittingChair	walkingStairsUp	dishwashing	stakingShelves	vacuumCleaning	walkingSlow	walkingNormal	walkingFast	cycling	Total_Activity_Time
GOTOV02	02/12/2015 09:22	vrouw	62.8	83.2	167	29.8	FALSE	FALSE	TRUE	TRUE	FALSE	20	60	0	0	210	120	192	180	180	17	180	180	180	300	300	315	860	3294
GOTOV03	03/12/2015 14:06	man	66.2	74.5	177	23.8	TRUE	FALSE	TRUE	TRUE	FALSE	20	60	0	0	180	180	180	180	180	22	180	190	200	300	300	300	841	3313
GOTOV04	04/12/2015 09:44	vrouw	62.5	75.6	163	28.5	TRUE	FALSE	TRUE	TRUE	FALSE	22	53	0	0	180	169	180	180	190	18	180	190	210	300	300	300	745	3217
GOTOV05	08/02/2016 13:42	vrouw	61.6	68.6	162	26.1	TRUE	TRUE	TRUE	TRUE	TRUE	22	60	50	22	180	180	180	180	0	15	180	180	180	310	295	305	0	2339
GOTOV06	09/02/2016 10:41	man	59.7	84	177	26.8	TRUE	TRUE	TRUE	TRUE	TRUE	20	95	55	60	180	180	180	180	180	15	180	180	180	300	300	300	0	2585
GOTOV07	10/02/2016 10:33	man	68.8	91	180	28.1	TRUE	TRUE	TRUE	TRUE	TRUE	20	60	55	60	180	170	60	180	180	20	190	180	180	305	290	330	740	3200
GOTOV08	11/02/2016 10:33	man	65.6	95	172	32.1	TRUE	TRUE	TRUE	TRUE	TRUE	20	60	45	60	180	180	180	180	180	15	180	180	180	300	300	300	780	3320
GOTOV09	12/02/2016 11:31	man	64.6	80.2	172	27.1	TRUE	TRUE	TRUE	FALSE	TRUE	18	55	40	60	180	180	180	180	180	15	180	180	180	300	300	320	780	3328
GOTOV10	17/02/2016 10:36	man	66	84.6	180	26.1	TRUE	TRUE	TRUE	TRUE	TRUE	20	60	40	65	180	180	180	180	180	15	180	180	180	305	300	270	630	3145
GOTOV11	18/02/2016 10:32	man	65.6	96	187	27.5	TRUE	TRUE	TRUE	TRUE	TRUE	20	60	55	60	180	180	180	180	180	20	180	180	180	300	300	290	770	3315
GOTOV12	19/02/2016 11:24	man	60.8	99.3	190	27.5	TRUE	FALSE	TRUE	TRUE	TRUE	20	60	50	60	180	180	180	180	120	15	180	180	185	300	300	300	650	3140
GOTOV13	22/02/2016 11:29	vrouw	64.3	66	161	25.5	TRUE	TRUE	TRUE	TRUE	TRUE	20	60	40	60	180	180	180	180	180	22	180	180	180	0	0	0	0	1642
GOTOV14	23/02/2016 10:27	man	63.9	117	182	35.3	TRUE	TRUE	TRUE	TRUE	TRUE	20	60	48	60	180	180	180	180	180	15	180	180	180	0	0	0	0	1643
GOTOV15	24/02/2016 10:33	man	69.5	82.9	182	25	TRUE	TRUE	TRUE	TRUE	TRUE	20	60	45	60	180	180	180	180	180	15	180	180	180	300	300	330	0	2570
GOTOV16	26/02/2016 11:52	vrouw	72.5	74.6	168	26.4	TRUE	TRUE	TRUE	TRUE	TRUE	20	60	47	60	180	180	180	180	180	23	180	180	180	240	289	300	850	3329
GOTOV17	11/03/2016 13:38	vrouw	62.6	64.1	163	24.1	TRUE	TRUE	TRUE	TRUE	TRUE	20	60	45	60	180	180	180	180	180	15	180	180	180	300	300	300	710	3250
GOTOV18	14/03/2016 10:33	man	59.5	77.6	180	24	TRUE	TRUE	TRUE	TRUE	TRUE	20	60	40	60	180	180	180	180	180	15	180	180	180	300	300	280	720	3235
GOTOV19	22/03/2016 10:38	vrouw	68.4	70.7	172	23.9	TRUE	FALSE	TRUE	TRUE	FALSE	20	110	48	60	180	180	180	180	180	20	180	180	180	300	300	300	780	3378
GOTOV20	23/03/2016 11:34	man	62.7	93	178	29.4	TRUE	TRUE	TRUE	TRUE	TRUE	20	60	50	60	180	180	180	180	180	18	180	180	180	300	300	300	640	3188
GOTOV21	24/03/2016 14:21	man	62.8	90.6	182	27.4	TRUE	TRUE	TRUE	TRUE	TRUE	20	60	40	60	180	180	180	180	180	20	180	180	180	300	300	300	750	3290
GOTOV22	29/03/2016 11:23	man	60.8	83.3	184	24.6	TRUE	TRUE	TRUE	TRUE	TRUE	20	60	45	60	180	180	180	180	180	15	180	180	180	0	0	0	0	1640
GOTOV23	25/04/2016 10:29	vrouw	66.2	78.2	170	27.1	TRUE	FALSE	TRUE	TRUE	TRUE	20	60	45	0	120	180	180	180	180	19	180	180	180	0	0	0	0	1524
GOTOV24	26/04/2016 11:30	vrouw	70.9	69.8	160	27.3	TRUE	TRUE	TRUE	TRUE	TRUE	22	60	40	60	180	180	180	180	180	15	180	180	180	0	0	0	0	1637
GOTOV25	28/04/2016 12:21	man	69.4	85	168	30.1	TRUE	TRUE	TRUE	TRUE	TRUE	20	60	45	60	180	180	180	180	180	15	170	180	180	0	0	0	0	1630
GOTOV26	29/04/2016 10:33	vrouw	70.9	81.9	161	31.6	TRUE	TRUE	TRUE	TRUE	TRUE	20	60	50	60	180	180	180	180	180	20	180	180	180	0	0	0	0	1650
GOTOV27	03/05/2016 11:29	man	64	98.9	179	30.9	TRUE	TRUE	TRUE	TRUE	TRUE	20	60	40	60	180	180	180	180	180	15	180	180	180	300	300	300	680	3215
GOTOV28	04/05/2016 13:32	vrouw	61.5	82.7	178	26.1	TRUE	TRUE	TRUE	TRUE	TRUE	20	60	30	60	180	180	180	180	180	15	180	180	180	300	300	200	590	3015
GOTOV29	17/05/2016 13:26	man	74.7	93.1	178	29.4	TRUE	TRUE	TRUE	TRUE	TRUE	20	60	35	60	180	180	180	180	180	20	180	180	180	300	300	240	690	3165
GOTOV30	18/05/2016 11:22	man	67.3	88.1	174	29.1	TRUE	TRUE	TRUE	TRUE	TRUE	20	60	40	60	180	180	180	180	180	20	180	180	180	300	300	260	690	3190
GOTOV31	19/05/2016 12:32	vrouw	60.4	70.1	170	24.3	TRUE	TRUE	TRUE	TRUE	TRUE	20	60	60	60	180	180	180	180	180	20	180	180	180	300	300	250	720	3230
GOTOV32	23/05/2016 10:35	vrouw	68.1	74.1	175	24.2	TRUE	TRUE	TRUE	TRUE	TRUE	20	60	40	60	180	180	180	180	180	15	180	180	180	0	0	0	0	1635
GOTOV33	24/05/2016 10:48	man	68.1	75.9	175	24.8	TRUE	TRUE	TRUE	TRUE	TRUE	20	60	45	60	180	180	180	180	180	15	180	180	180	300	300	280	720	3240
GOTOV34	25/05/2016 10:22	man	62.5	77.3	176	25	TRUE	TRUE	TRUE	TRUE	TRUE	20	60	30	60	180	180	180	180	180	15	180	180	180	0	0	0	0	1625
GOTOV35	26/05/2016 13:20	man	60.3	81.3	178	25.7	TRUE	TRUE	TRUE	TRUE	TRUE	20	60	40	60	180	180	180	180	180	15	180	180	180	300	300	160	600	2995
GOTOV36	30/05/2016 10:41	vrouw	81.3	72	167	25.8	TRUE	TRUE	TRUE	TRUE	TRUE	20	60	45	60	180	180	180	180	170	20	180	180	180	0	0	0	0	1635
