# Supplementary material for: Physical human locomotion prediction using manifold regularization
Source: PeerJ Comput Sci. 2022 Oct 12;8:e1105. doi: 10.7717/peerj-cs.1105 (PMC9575869; doi:10.7717/peerj-cs.1105)
Supplement: Supplemental Information 4 [file peerj-cs-08-1105-s004.csv]

1.59101E+15	-7.125	4	-0.0625
1.59101E+15	-1.6875	10.4375	-2.75
1.59101E+15	-2.25	20	-7.875
1.59101E+15	-4.25	30.75	-10.8125
1.59101E+15	5.625	41.25	-10.875
1.59101E+15	20	51.125	-15.0625
1.59101E+15	22.9375	66.25	-40.125
1.59101E+15	21.125	74.25	-53.5625
1.59101E+15	7.8125	68.375	-68.125
1.59101E+15	9.1875	54.3125	-73.5
1.59101E+15	20.8125	64.75	-105.313
1.59101E+15	14.1875	72.75	-139.75
1.59101E+15	10.0625	70.9375	-158
1.59101E+15	7.375	62.3125	-171.438
1.59101E+15	1	51.375	-185.875
1.59101E+15	-6.4375	37.4375	-197.063
1.59101E+15	-14.875	25.3125	-198.063
1.59101E+15	-13	12.9375	-184.875
1.59101E+15	-11.9375	-2.6875	-161.875
1.59101E+15	-10	-6.9375	-138.063
1.59101E+15	-1.25	-10.8125	-110.5
1.59101E+15	0	-2.125	-81.1875
1.59101E+15	-2.125	-2.875	-47.625
1.59101E+15	-3.3125	0.9375	-18.1875
1.59101E+15	2.0625	10.6875	-7.625
1.59101E+15	-2.4375	14.5625	-4.75
1.59101E+15	-5.6875	18.1875	-2.625
1.59101E+15	11.5	22.1875	-1.25
1.59101E+15	11.125	9.625	8.0625
1.59101E+15	-23.9375	-0.125	10.6875
1.59101E+15	-42.3125	2.4375	12.125
1.59101E+15	-28.5	7.9375	18.5625
1.59101E+15	-16.6875	18.3125	23.375
1.59101E+15	-34.6875	12.1875	26.3125
1.59101E+15	-34.0625	1.5625	17.9375
1.59101E+15	-20.875	-1.4375	5.6875
1.59101E+15	-6.3125	-6.375	-5.625
1.59101E+15	-1.5625	-5.5	-8.875
1.59101E+15	-2.1875	-3.4375	-13.8125
1.59101E+15	-16.125	2	-17.0625
1.59101E+15	-23.75	5.6875	-9.9375
1.59101E+15	-8.1875	7.4375	-6.75
1.59101E+15	-1.875	2.625	-0.625
1.59101E+15	-7	-1	0
1.59101E+15	-2.0625	1.4375	-2.375
1.59101E+15	7.625	0.3125	-0.9375
1.59101E+15	13.125	-1.3125	-2.4375
1.59101E+15	12.875	-0.8125	-4.25
1.59101E+15	6.625	-1.75	-5.0625
1.59101E+15	5.5	-2.4375	-6.25
1.59101E+15	4.9375	-2.5625	-8.625
1.59101E+15	7.125	-3.1875	-11.6875
1.59101E+15	2.3125	-4.5625	-16.25
1.59101E+15	3.4375	1.375	-18.9375
1.59101E+15	-2.5	4.1875	-20.6875
1.59101E+15	-8.375	10.6875	-25.5
1.59101E+15	-9	18.25	-30.4375
1.59101E+15	-11.8125	20.3125	-31.0625
1.59101E+15	-15.1875	23.5625	-35.3125
1.59101E+15	-12.0625	27.3125	-42.125
1.59101E+15	-25.625	19.75	-46.75
1.59101E+15	-27.5	13.75	-49.25
1.59101E+15	-10.4375	13.1875	-49.875
1.59101E+15	3.5625	7.0625	-45.6875
1.59101E+15	3.8125	-2.0625	-35.9375
1.59101E+15	7.4375	-9.5	-22.3125
1.59101E+15	21.875	-9.0625	-8.4375
1.59101E+15	27.8125	-13.1875	7.9375
1.59101E+15	31.4375	-13.1875	18.6875
1.59101E+15	37.5625	-12.75	22.125
1.59101E+15	34.25	-11.0625	22.875
1.59101E+15	27.5625	-8.0625	17.375
1.59101E+15	7.4375	-5.25	9.625
1.59101E+15	-9.1875	-2.75	4.5
1.59101E+15	-7.5	-1	5.8125
1.59101E+15	-13.375	1.6875	10.625
1.59101E+15	-17.375	1.9375	14.5625
1.59101E+15	-21.1875	-3.125	14.0625
1.59101E+15	-18.875	2.6875	9.5
1.59101E+15	-14.4375	2.0625	8.9375
1.59101E+15	-20.8125	6.375	10.3125
1.59101E+15	-22.6875	9.5	9.3125
1.59101E+15	-26.25	8.125	4.4375
1.59101E+15	-22.625	9.3125	5.125
1.59101E+15	-21.25	6.9375	8.1875
1.59101E+15	-23	8.9375	3.25
1.59101E+15	-22.9375	7.9375	4.6875
1.59101E+15	-18.1875	3.4375	7.375
1.59101E+15	-9.625	-1.1875	5.125
1.59101E+15	-9.375	-5.75	-2.625
1.59101E+15	-10.1875	-8.0625	-10.5
1.59101E+15	-10.625	-8	-16.5625
1.59101E+15	-15.0625	-3.625	-20.0625
1.59101E+15	-12.6875	7.25	-22.625
1.59101E+15	-13.75	19.5625	-19.6875
1.59101E+15	-14	21.5	-10.625
1.59101E+15	-17.5	24.125	-2.3125
1.59101E+15	-19.25	20.1875	2.6875
1.59101E+15	-21.75	14.25	4.6875
1.59101E+15	-15.75	7.4375	5.75
1.59101E+15	-11.125	0.8125	8.0625
1.59101E+15	-5.125	-3.375	15.25
1.59101E+15	-6.4375	-7.9375	26.1875
1.59101E+15	-7.3125	-11.8125	35.75
1.59101E+15	-2.6875	-12.1875	40.875
1.59101E+15	4.0625	-13.375	44.8125
1.59101E+15	10.25	-16.125	48.3125
1.59101E+15	12.875	-17.8125	50.75
1.59101E+15	12.5625	-20.9375	52.75
1.59101E+15	8.75	-24.625	53.0625
1.59101E+15	6.125	-25.5625	45.25
1.59101E+15	3	-24.875	30.6875
1.59101E+15	-5.3125	-19.5625	18.6875
1.59101E+15	-9.25	-18.3125	13.3125
1.59101E+15	-17.375	-13.6875	15.9375
1.59101E+15	-23.3125	-9.25	18.4375
1.59101E+15	-35.375	-7.75	23.5625
1.59101E+15	-33.1875	-11.75	31.375
1.59101E+15	-24.25	-20.8125	42.3125
1.59101E+15	-16.375	-22.0625	47.0625
1.59101E+15	-6.875	-18	37.8125
1.59101E+15	2.9375	-15.8125	24.75
1.59101E+15	7	-18.6875	15.5
1.59101E+15	6.9375	-21.5	3.625
1.59101E+15	8.5	-17.8125	-2.375
1.59101E+15	6.1875	-14	-5
1.59101E+15	6.125	-9.875	-8.8125
1.59101E+15	2.4375	-4.3125	-10.4375
1.59101E+15	-4.1875	3.75	-11.75
1.59101E+15	1.25	16.4375	-8.5625
1.59101E+15	8	23.9375	-3.5
1.59101E+15	12.75	29.75	-0.3125
1.59101E+15	12.4375	31.75	-6.75
1.59101E+15	13.375	26.9375	-16.5625
1.59101E+15	1.125	18.4375	-31.8125
1.59101E+15	-0.375	16.1875	-37.375
1.59101E+15	9.0625	5.125	-39.125
1.59101E+15	8.375	-4.0625	-33
1.59101E+15	-0.25	-11.125	-26.375
1.59101E+15	-1.9375	-10.6875	-23.1875
1.59101E+15	4	-7.1875	-22.5
1.59101E+15	8.0625	-11.25	-16.875
1.59101E+15	18.625	-17.3125	-11.875
1.59101E+15	23.625	-21.0625	-7.375
1.59101E+15	21.625	-17.625	-3.5
1.59101E+15	24.125	-14.5	-0.5625
1.59101E+15	23.625	-11	-2.0625
1.59101E+15	14.0625	-6.9375	-3.875
1.59101E+15	0.6875	-2.6875	-5
1.59101E+15	-8.1875	3.6875	-8.0625
1.59101E+15	-9.5	9.5	-9.5625
1.59101E+15	-5	14.375	-10.1875
1.59101E+15	-2.1875	16.375	-9.9375
1.59101E+15	1.625	15.875	-9.75
1.59101E+15	6	12.25	-10.0625
1.59101E+15	11.125	7.875	-12.625
1.59101E+15	13.125	4.3125	-14.25
1.59101E+15	15.25	0.1875	-13.5625
1.59101E+15	15.8125	-4.5625	-12.9375
1.59101E+15	14.625	-7.9375	-13.8125
1.59101E+15	14.8125	-9.625	-14.3125
1.59101E+15	14.75	-9.5	-13.1875
1.59101E+15	13.6875	-8.9375	-13.25
1.59101E+15	11.6875	-8.5625	-15
1.59101E+15	12.6875	-7.5	-14.75
1.59101E+15	11.3125	-5.875	-13.625
1.59101E+15	9.6875	-4.625	-11.9375
1.59101E+15	8.0625	-2.125	-11.8125
1.59101E+15	4.625	0.625	-10.3125
1.59101E+15	3.75	2.5	-7.5
1.59101E+15	2.5	3.625	-4.875
1.59101E+15	0.375	4.375	-2.625
1.59101E+15	-0.25	4.625	-0.6875
1.59101E+15	-1.1875	4.3125	-0.1875
1.59101E+15	-2	4.25	0.125
1.59101E+15	-1.6875	2.5	-0.3125
1.59101E+15	-1.6875	0.875	-1.1875
1.59101E+15	-2.5625	-0.0625	-0.4375
1.59101E+15	-2.1875	-0.3125	0.3125
1.59101E+15	-1.6875	-0.5	1.125
1.59101E+15	-2.25	-0.4375	1.4375
1.59101E+15	-2.5	-0.25	1.5
1.59101E+15	-2.25	0.1875	1.8125
1.59101E+15	-1.8125	1.0625	2.0625
1.59101E+15	-2.4375	2	2.5625
1.59101E+15	-2.8125	2.5625	2.5625
1.59101E+15	-3.0625	3.0625	2.5625
1.59101E+15	-3.1875	2.5625	2.375
1.59101E+15	-3.1875	2.25	1.9375
1.59101E+15	-1.5	1.5	1.5
1.59101E+15	-0.125	0.5	1
1.59101E+15	-0.0625	-0.25	0.375
1.59101E+15	0.3125	-0.6875	0.3125
1.59101E+15	1.125	-0.8125	0
1.59101E+15	1.8125	-1.5	-0.75
1.59101E+15	2.1875	-1.3125	-0.8125
1.59101E+15	2.25	-0.8125	-1.25
1.59101E+15	2.5625	-1.125	-1.625
1.59101E+15	3.1875	-1.6875	-2.0625
1.59101E+15	4.125	-2	-2.625
1.59101E+15	4.875	-2.0625	-3.0625
1.59101E+15	5.125	-2.125	-3.1875
1.59101E+15	5.25	-2.1875	-3.1875
1.59101E+15	4.875	-2.1875	-3.25
1.59101E+15	5	-2.4375	-3
1.59101E+15	5.0625	-2.5625	-2.6875
1.59101E+15	4.875	-2.1875	-3.1875
1.59101E+15	4.8125	-1.375	-3.1875
1.59101E+15	4.3125	-0.8125	-2.5
1.59101E+15	2.6875	-0.1875	-2
1.59101E+15	0.5	0.5625	-1.3125
1.59101E+15	-0.3125	1.5	-1.25
1.59101E+15	-1.75	1.9375	-1.0625
1.59101E+15	-2.1875	2.125	-0.75
1.59101E+15	-1.9375	2.5625	-0.0625
1.59101E+15	-1.875	2.1875	-0.125
1.59101E+15	-2.4375	1.9375	0.125
1.59101E+15	-2.1875	1.8125	0.1875
1.59101E+15	-1.9375	1.1875	0.4375
1.59101E+15	-1.8125	0.5	0.5625
1.59101E+15	-1.875	0.375	0.5625
1.59101E+15	-1.5	0.375	0.625
1.59101E+15	-2.1875	0.625	1
1.59101E+15	-2.875	1.0625	1.25
1.59101E+15	-2.5	1.0625	1.375
1.59101E+15	-2.6875	1.25	1.1875
1.59101E+15	-2.5	1.25	1.375
1.59101E+15	-2.0625	1.3125	1.25
1.59101E+15	-2.125	1.125	1
1.59101E+15	-1.5	0.5625	0.9375
1.59101E+15	-0.75	0.1875	0.5
1.59101E+15	-0.0625	0.1875	0.4375
1.59101E+15	-0.125	0.125	0
1.59101E+15	0.125	0	-0.4375
1.59101E+15	0.75	-0.4375	-0.75
1.59101E+15	1.125	-0.3125	-0.875
1.59101E+15	0.3125	0.0625	-0.625
1.59101E+15	-0.125	0.0625	-0.3125
1.59101E+15	0.875	0	-0.5625
1.59101E+15	1.8125	0	-0.375
1.59101E+15	1.375	-0.125	-0.1875
1.59101E+15	0.9375	-0.1875	0
1.59101E+15	0.4375	-0.375	0.0625
1.59101E+15	0.3125	-0.375	-0.0625
1.59101E+15	0.125	-0.0625	-0.125
1.59101E+15	0.9375	0.3125	0.0625
1.59101E+15	0.0625	0.1875	0
1.59101E+15	-0.375	0.0625	0.1875
1.59101E+15	-0.125	-0.125	0
1.59101E+15	0.4375	0	0.1875
1.59101E+15	0.25	-0.375	0.1875
1.59101E+15	-0.0625	0	-0.125
1.59101E+15	-0.3125	0.5	-0.25
1.59101E+15	-0.5	0.5625	-0.25
1.59101E+15	-1	0.4375	-0.125
1.59101E+15	-0.8125	0.625	-0.1875
1.59101E+15	-0.625	0.625	0
1.59101E+15	-0.625	0.5625	0.125
1.59101E+15	-0.5625	0.25	0.1875
1.59101E+15	-1.0625	0.4375	0.25
1.59101E+15	-0.25	0.375	0.125
1.59101E+15	-0.625	0.3125	0.1875
1.59101E+15	-0.625	0.125	0.125
1.59101E+15	-0.5	0.125	0.0625
1.59101E+15	-0.3125	0.125	-0.125
1.59101E+15	0	0	-0.0625
1.59101E+15	-0.1875	-0.0625	-0.3125
1.59101E+15	0.1875	0	-0.25
1.59101E+15	0	0.125	-0.1875
1.59101E+15	-0.1875	0.3125	0.0625
1.59101E+15	-0.5625	0.3125	0.0625
1.59101E+15	0.625	0.1875	-0.25
1.59101E+15	1.8125	0.3125	-0.0625
1.59101E+15	0.75	0	0.1875
1.59101E+15	0.0625	-0.375	0.125
1.59101E+15	0.5	-0.5	-0.25
1.59101E+15	0.4375	-0.375	-0.5
1.59101E+15	0.625	-0.0625	-0.375
1.59101E+15	0.25	0.125	-0.1875
1.59101E+15	-0.3125	0.1875	-0.125
1.59101E+15	0.1875	0.125	-0.125
1.59101E+15	-0.125	0.125	0
1.59101E+15	-0.5	0.25	0.1875
1.59101E+15	-0.3125	0.1875	0.1875
1.59101E+15	-0.125	0.25	0
1.59101E+15	-0.0625	0.1875	-0.125
1.59101E+15	-0.5	0.1875	0.0625
1.59101E+15	-0.5625	0.125	-0.0625
1.59101E+15	-0.6875	0.1875	0.0625
1.59101E+15	-0.375	0.125	0.0625
1.59101E+15	-0.0625	0.25	0.1875
1.59101E+15	-0.5625	0.375	0.1875
1.59101E+15	-0.4375	0.5	0.25
1.59101E+15	-0.5	0.4375	0.125
1.59101E+15	-0.4375	0.3125	0.1875
1.59101E+15	-0.1875	0.125	0.125
1.59101E+15	-0.125	-0.125	0
1.59101E+15	0	-0.375	-0.0625
1.59101E+15	0.125	-0.0625	-0.1875
1.59101E+15	0.625	-0.0625	-0.25
1.59101E+15	0.25	-0.125	-0.25
1.59101E+15	0.3125	-0.125	-0.25
1.59101E+15	-0.0625	0.0625	-0.125
1.59101E+15	-0.5625	0.3125	0.1875
1.59101E+15	-0.125	0.1875	0.125
1.59101E+15	1.375	0.125	-0.25
1.59101E+15	1.4375	0.0625	0.1875
1.59101E+15	0.5	-0.25	0.1875
1.59101E+15	-0.125	-0.5	0.1875
1.59101E+15	0	-0.5625	-0.125
1.59101E+15	0.5	-0.375	-0.25
1.59101E+15	0.875	-0.3125	-0.3125
1.59101E+15	0.75	0	-0.25
1.59101E+15	0.1875	-0.0625	0
1.59101E+15	0.625	-0.0625	-0.0625
1.59101E+15	0.0625	-0.0625	0.125
1.59101E+15	0	-0.25	0
1.59101E+15	0	0	-0.125
1.59101E+15	-0.0625	0.25	-0.0625
1.59101E+15	-0.3125	0.4375	0.0625
1.59101E+15	-0.3125	0.5	0.125
1.59101E+15	-1	0.5	0.0625
1.59101E+15	-0.9375	0.625	0.125
1.59101E+15	-1.25	0.6875	0.4375
1.59101E+15	-1.0625	0.9375	0.5
1.59101E+15	-1.125	0.875	0.5
1.59101E+15	-0.875	0.8125	0.1875
1.59101E+15	-0.3125	0.5625	0.1875
1.59101E+15	-0.75	0.5	0.375
1.59101E+15	-0.5	0.1875	0.1875
1.59101E+15	-0.25	0	0.125
1.59101E+15	-0.125	0	-0.0625
1.59101E+15	0.125	0	-0.125
1.59101E+15	0.3125	-0.1875	0.0625
1.59101E+15	1.8125	-1.625	0.625
1.59101E+15	0.3125	-7.1875	1.9375
1.59101E+15	2.4375	-15.9375	3.6875
1.59101E+15	0.4375	-33.875	9.9375
1.59101E+15	5.8125	-47.125	23.75
1.59101E+15	28.875	-46.6875	39.8125
1.59101E+15	38.5	-39.8125	53.25
1.59101E+15	30	-31.125	54.875
1.59101E+15	42.6875	-28.1875	53.5
1.59101E+15	60.5625	-23.0625	48.1875
1.59101E+15	57.0625	-19	41.9375
1.59101E+15	42.8125	-18.375	32.8125
1.59101E+15	24.25	-17	18.3125
1.59101E+15	4.6875	-11.3125	4.9375
1.59101E+15	-5.375	-5.8125	-5.375
1.59101E+15	-13.125	-2.5	-14.375
1.59101E+15	-15.75	-1.8125	-20.5
1.59101E+15	-15.75	-1.875	-22
1.59101E+15	-14.625	4.4375	-26.1875
1.59101E+15	-16.3125	9.5625	-29.0625
1.59101E+15	-16.3125	13.125	-23.875
1.59101E+15	-11.875	14.9375	-15.25
1.59101E+15	-8.1875	17.6875	-9.5
1.59101E+15	-8.3125	15.6875	-4.375
1.59101E+15	-6.5625	11.875	-0.3125
1.59101E+15	-2.9375	6.875	3.375
1.59101E+15	-1.5	0.0625	7.625
1.59101E+15	-0.3125	-4.75	10.5
1.59101E+15	1.8125	-8.0625	13.625
1.59101E+15	6.875	-8.875	15.8125
1.59101E+15	8.9375	-7.5625	17.0625
1.59101E+15	7.1875	-6.3125	17.5
1.59101E+15	6.875	-6.5625	17.875
1.59101E+15	10.1875	-4.8125	15.5
1.59101E+15	5.875	-3.8125	12.5
1.59101E+15	5.6875	-4.5	9.625
1.59101E+15	2.8125	-4.9375	7.3125
1.59101E+15	-1.4375	-6	5.9375
1.59101E+15	-2.6875	-7	7.6875
1.59101E+15	2.5	-7.3125	10.5
1.59101E+15	9.4375	-7.9375	13.0625
1.59101E+15	13.6875	-6	14.5
1.59101E+15	19	-5.25	15.125
1.59101E+15	22.9375	-5.625	15.375
1.59101E+15	21.9375	-3.875	16.625
1.59101E+15	18.25	-2.75	16.5625
1.59101E+15	21.1875	1.875	14.9375
1.59101E+15	11.0625	1.625	8.875
1.59101E+15	1	11	-7.875
1.59101E+15	-8.125	24.3125	-7.6875
1.59101E+15	-5.6875	35.6875	-7.625
1.59101E+15	-13.125	29.8125	-13.625
1.59101E+15	-36.9375	8.3125	-23.6875
1.59101E+15	-42.5625	2.0625	-29.75
1.59101E+15	-35.375	2.25	-28.875
1.59101E+15	-21.375	1.625	-18.125
1.59101E+15	-14.5625	-3.8125	-11.5625
1.59101E+15	-8.3125	-8.625	-4.5
1.59101E+15	5.625	-3	-4.25
1.59101E+15	4.9375	-3.125	-0.875
1.59101E+15	10.25	-1.8125	3.1875
1.59101E+15	2.6875	4.75	-0.4375
1.59101E+15	-7.125	13.8125	-2.875
1.59101E+15	-8.625	7.5	-3
1.59101E+15	-21.0625	-0.125	-6.5625
1.59101E+15	-13.625	-2.75	-0.25
1.59101E+15	-10.8125	0	3.1875
1.59101E+15	-9.1875	0	0.6875
1.59101E+15	-5.3125	-2.4375	-1.0625
1.59101E+15	0.375	-2.4375	-2.9375
1.59101E+15	4.4375	-2.625	-2.875
1.59101E+15	0.6875	-2.9375	-3.4375
1.59101E+15	-2.6875	-0.8125	-3.8125
1.59101E+15	-0.3125	-0.5	-2.375
1.59101E+15	-2.5625	0.3125	-1.5
1.59101E+15	-2.75	1.5	-1.375
1.59101E+15	-0.25	2	-0.625
1.59101E+15	4.8125	0.4375	-0.25
1.59101E+15	3.875	-0.625	0.1875
1.59101E+15	2.375	-2.8125	1.125
1.59101E+15	3.5625	-1.125	0.75
1.59101E+15	5.6875	0.25	0.125
1.59101E+15	8.3125	-1.9375	1.125
1.59101E+15	3.3125	-4.375	0.375
1.59101E+15	8.125	7.1875	1.625
1.59101E+15	12.5	14.875	-0.375
1.59101E+15	-5.4375	16	-1.0625
1.59101E+15	-6.1875	4.375	-5.8125
1.59101E+15	-7.4375	-4.375	-6.5625
1.59101E+15	-7.8125	-7.25	2
1.59101E+15	-1.875	-4.6875	-1.1875
1.59101E+15	-2.125	-3.0625	-2.25
1.59101E+15	-1.9375	-3.3125	-4.1875
1.59101E+15	0.8125	-2	-2.375
1.59101E+15	3.75	-0.3125	0.375
1.59101E+15	5.375	-0.3125	2.8125
1.59101E+15	-0.125	-2.3125	2.25
1.59101E+15	-2.625	-1.1875	0.4375
1.59101E+15	-2.5	0.8125	-0.375
1.59101E+15	-1.9375	1.625	-1
1.59101E+15	-1.4375	1.3125	-1.4375
1.59101E+15	-1	0.75	-0.8125
1.59101E+15	-0.5	0.0625	-0.5625
1.59101E+15	3.3125	1.0625	-0.375
1.59101E+15	2.625	1.0625	-0.125
1.59101E+15	0.25	0.875	-0.0625
1.59101E+15	-0.5625	1.125	0.125
1.59101E+15	-1.4375	-0.25	0.6875
1.59101E+15	0.125	-0.0625	0.625
1.59101E+15	1.125	1.625	0.6875
1.59101E+15	-1.5	0.3125	-0.5
1.59101E+15	0.75	0.25	0.125
1.59101E+15	4.6875	-0.75	3
1.59101E+15	8.375	2.3125	3
1.59101E+15	9.5625	3.1875	1.625
1.59101E+15	9.5	4.375	1.625
1.59101E+15	9.0625	5.5625	1.375
1.59101E+15	12.125	7.4375	-2.75
1.59101E+15	11.3125	6.375	-4.4375
1.59101E+15	10.875	8.125	0.625
1.59101E+15	3.125	10.625	2.9375
1.59101E+15	-11.9375	7.5625	-1.875
1.59101E+15	-18.3125	-4.75	-5.8125
1.59101E+15	-24.5625	-16.125	-6.875
1.59101E+15	-13.25	-9	-5.75
1.59101E+15	5.125	-0.6875	3.375
1.59101E+15	12.9375	3.0625	5.9375
1.59101E+15	2.6875	-3.375	3.5
1.59101E+15	8.0625	-2	-2.0625
1.59101E+15	3.0625	3.8125	-0.0625
1.59101E+15	-6.6875	4.4375	-6.5625
1.59101E+15	-15.5	-2.0625	-5.875
1.59101E+15	-14.8125	-4.6875	-6.125
1.59101E+15	-12	-3.625	1.9375
1.59101E+15	-0.25	-0.75	1.375
1.59101E+15	4.4375	-2.4375	4.375
1.59101E+15	4.375	-7.75	6.1875
1.59101E+15	14.875	-0.25	2.25
1.59101E+15	-4.25	5.375	-2.9375
1.59101E+15	-9.375	1.5625	-4.625
1.59101E+15	-1.5	-3.375	-6.9375
1.59101E+15	-9.75	-5.3125	0.0625
1.59101E+15	-2.1875	-5.75	2.6875
1.59101E+15	-3.9375	-4.6875	2.125
1.59101E+15	3.6875	-2.3125	-0.125
1.59101E+15	4.5	7.4375	-2.625
1.59101E+15	19	5.1875	6.3125
1.59101E+15	-2.6875	7.8125	2.5625
1.59101E+15	-1.625	12.6875	4.9375
1.59101E+15	0.25	4.875	-1.0625
1.59101E+15	-10.0625	-3.125	-3.0625
1.59101E+15	-8.5	-3.25	-1.25
1.59101E+15	-3.4375	-2.5625	-2.5625
1.59101E+15	-3.875	-4.0625	-3
1.59101E+15	-4	-3.0625	-2.625
1.59101E+15	-0.25	1.3125	0.125
1.59101E+15	1	0.375	-0.5
1.59101E+15	1.5	0.4375	-1.0625
1.59101E+15	1.75	0.1875	-0.625
1.59101E+15	0.3125	-1	-0.375
1.59101E+15	-1.1875	-1.125	-0.5
1.59101E+15	-2.25	-0.1875	-0.25
1.59101E+15	-0.875	0.5	0.9375
1.59101E+15	-0.5	0.75	0.5
1.59101E+15	0.3125	0.875	0.5625
1.59101E+15	0.875	0.6875	0.5625
1.59101E+15	-1	0.9375	0.1875
1.59101E+15	-2.5625	0.625	0
1.59101E+15	-1.75	-0.125	0.3125
1.59101E+15	0	0.4375	-0.625
1.59101E+15	0.125	0.625	-1.3125
1.59101E+15	-0.5625	0.875	-0.4375
1.59101E+15	-1.375	-0.1875	-0.375
1.59101E+15	-2.3125	-0.75	-0.4375
1.59101E+15	-2.3125	-0.0625	0
1.59101E+15	-1.5	1.3125	0.0625
1.59101E+15	-1.0625	2.9375	0.125
1.59101E+15	-0.8125	1.875	0.375
1.59101E+15	-1.5	0.75	0.125
1.59101E+15	-1.1875	0.9375	0.0625
1.59101E+15	-0.8125	0.5	0.4375
1.59101E+15	0.1875	-0.375	-0.0625
1.59101E+15	0.3125	-1	-0.1875
1.59101E+15	1.5	-1.25	0.25
1.59101E+15	2.3125	-1.25	0.375
1.59101E+15	2.3125	-2.0625	1.1875
1.59101E+15	3.25	-4	0.8125
1.59101E+15	3.8125	-4.375	0.6875
1.59101E+15	3.4375	-4.8125	1.5
1.59101E+15	4.875	-5	2.375
1.59101E+15	6.3125	-2.875	4.1875
1.59101E+15	7.3125	-2.8125	5.0625
1.59101E+15	4.5625	-3.0625	5.125
1.59101E+15	4.75	-2.75	5.5625
1.59101E+15	7.75	-2.5	5.375
1.59101E+15	9.6875	-3.3125	6.125
1.59101E+15	13.375	-3.75	7.4375
1.59101E+15	14.1875	-1.1875	5.5
1.59101E+15	16.625	-0.3125	5.3125
1.59101E+15	22.9375	-0.8125	8
1.59101E+15	32.625	-0.4375	8.75
1.59101E+15	23.5625	1.0625	5.1875
1.59101E+15	13.5625	14.125	3.8125
1.59101E+15	0.875	17.4375	3.3125
1.59101E+15	-13.5	5.1875	0.875
1.59101E+15	-10.75	-11.6875	-1.125
1.59101E+15	-20.8125	-18.875	-6.25
1.59101E+15	-20.4375	-12.25	-7.9375
1.59101E+15	-19	-5.875	-5.4375
1.59101E+15	-12.875	-3	-2.6875
1.59101E+15	-11.8125	0	-1.5625
1.59101E+15	-4.0625	1.25	-1.625
1.59101E+15	0.75	4.1875	-2.4375
1.59101E+15	-2.3125	4	-2.875
1.59101E+15	-6.875	4.0625	-2.6875
1.59101E+15	-6.8125	4.25	-3
1.59101E+15	-3.125	4.4375	-2.3125
1.59101E+15	1.4375	3.625	-1.75
1.59101E+15	1.1875	-0.3125	-2.8125
1.59101E+15	4.4375	-3.0625	-2.375
1.59101E+15	8.9375	1.8125	2.125
1.59101E+15	-7.875	4.3125	-3.5
1.59101E+15	-7.8125	5.6875	-4.5
1.59101E+15	-0.875	0.25	-5
1.59101E+15	-4.375	-1.75	-0.9375
1.59101E+15	-4.5625	-2.5625	-0.375
1.59101E+15	-4.375	-2.4375	-2.3125
1.59101E+15	-1.8125	-3.0625	-1.5
1.59101E+15	0.375	-1.1875	-1.8125
1.59101E+15	-1.0625	1.8125	-1.25
1.59101E+15	-1.4375	2	-1.375
1.59101E+15	-1.6875	1.1875	-1.3125
1.59101E+15	-1.25	1.0625	-0.5
1.59101E+15	1.1875	1.4375	0.3125
1.59101E+15	2.5	1.25	1.875
1.59101E+15	4	0.625	1.4375
1.59101E+15	3.1875	-1.4375	3.5
1.59101E+15	6.125	-4.1875	4.1875
1.59101E+15	10.25	-2.5625	4.25
1.59101E+15	15.5625	-5.8125	6
1.59101E+15	16.8125	-0.6875	5.4375
1.59101E+15	11.5625	5.375	0.75
1.59101E+15	13.1875	6.5	-6.875
1.59101E+15	10.6875	3.8125	-4.625
1.59101E+15	15.3125	8.375	-1.25
1.59101E+15	6.1875	9.1875	1.8125
1.59101E+15	-13.125	-2.1875	0.625
1.59101E+15	-32.8125	-23.875	-3.3125
1.59101E+15	-32.8125	-16.75	-11.8125
1.59101E+15	-11.6875	-0.125	-9.1875
1.59101E+15	3.3125	5.25	4.875
1.59101E+15	9.625	6.5	10.125
1.59101E+15	6.375	-0.625	5.8125
1.59101E+15	-1.875	-10.375	-0.3125
1.59101E+15	0.8125	-13	-4.5
1.59101E+15	8.1875	3	-5.0625
1.59101E+15	-10.1875	8.8125	-10.875
1.59101E+15	-13.5	12.1875	-6.5
1.59101E+15	-13.1875	1.75	-4.6875
1.59101E+15	-5.4375	-7.3125	1.25
1.59101E+15	-7.1875	-6.375	6.25
1.59101E+15	-2.4375	-2.625	3
1.59101E+15	0.75	-2.625	1.9375
1.59101E+15	3.3125	-3.75	-1.5
1.59101E+15	3.625	-2.75	-1
1.59101E+15	4.0625	3.375	-1
1.59101E+15	5.0625	8.75	-1.25
1.59101E+15	11.0625	5.9375	-5.375
1.59101E+15	9.4375	1.25	-0.5625
1.59101E+15	0.75	2.375	-6.375
1.59101E+15	7.3125	9.0625	-0.4375
1.59101E+15	-1.25	8.3125	3.875
1.59101E+15	-13.625	-0.8125	0.125
1.59101E+15	-18.5	-9.4375	-0.125
1.59101E+15	-7.75	-4	-0.4375
1.59101E+15	-1.4375	-0.8125	1.4375
1.59101E+15	0.0625	0.5	-0.25
1.59101E+15	-3.875	1.0625	-0.9375
1.59101E+15	-6.625	0.8125	-0.6875
1.59101E+15	0.375	-1.25	-0.1875
1.59101E+15	6.3125	-0.25	0.5625
1.59101E+15	5.6875	2.1875	2.0625
1.59101E+15	7.4375	5.1875	-1.4375
1.59101E+15	11.0625	6.75	-2.25
1.59101E+15	8.9375	7.8125	2.3125
1.59101E+15	7.25	10.5	-1.8125
1.59101E+15	0.9375	10.5	-0.5
1.59101E+15	-9.5	2	-2.1875
1.59101E+15	-11.1875	-9.75	-2.8125
1.59101E+15	-15.25	-18.5	-0.8125
1.59101E+15	-9.75	-13	2.9375
1.59101E+15	5.5625	-8.25	10.5
1.59101E+15	10.625	-11.625	15.4375
1.59101E+15	17.375	-10.75	17.375
1.59101E+15	23.9375	-7.625	18.4375
1.59101E+15	26	-9.125	20.5
1.59101E+15	29.4375	-7.9375	20.875
1.59101E+15	31.0625	-3.8125	21.8125
1.59101E+15	24.5	-5.5625	16.125
1.59101E+15	17.875	2.3125	4.5
1.59101E+15	-6.8125	10.4375	-0.5
1.59101E+15	-12.0625	21.4375	-0.5625
1.59101E+15	-12.1875	13.1875	-3.25
1.59101E+15	-17.8125	-6	-11.375
1.59101E+15	-19.4375	-8.75	-11.5625
1.59101E+15	-11.875	4.1875	-12.625
1.59101E+15	-7.4375	17.875	-23.0625
1.59101E+15	-5.375	14.8125	-24.375
1.59101E+15	-5.4375	2.875	-9.875
1.59101E+15	7.375	1.3125	0.625
1.59101E+15	1.25	6.0625	5.75
1.59101E+15	-7.8125	5.5625	2.1875
1.59101E+15	-13.125	-0.8125	-2.125
1.59101E+15	-18.25	-2.375	-14.1875
1.59101E+15	-43.375	-5.875	-19.5
1.59101E+15	-29.75	-1	-12.625
1.59101E+15	-9.0625	5.4375	1.3125
1.59101E+15	5	2	3.125
1.59101E+15	11.5625	4.5	-3.0625
1.59101E+15	11	8.3125	-5
1.59101E+15	18.0625	8.625	-2.375
1.59101E+15	13.375	0.75	2.1875
1.59101E+15	-6.375	-5.125	0.5
1.59101E+15	-6.5	-11.625	0.625
1.59101E+15	-0.25	-11.375	2.75
1.59101E+15	-2.6875	-5.25	5.8125
1.59101E+15	0.8125	-5.125	9.625
1.59101E+15	13.875	-8	15.3125
1.59101E+15	29.5625	-0.375	11
1.59101E+15	21.875	5.9375	1.625
1.59101E+15	4.125	16.0625	-3.0625
1.59101E+15	-7.25	23.25	-2.375
1.59101E+15	-18.0625	13.5	-7.8125
1.59101E+15	-29.8125	-3.9375	-11.4375
1.59101E+15	-23	-7.9375	-8.75
1.59101E+15	-10.3125	-8.5625	0.375
1.59101E+15	-4.1875	-6	6.5
1.59101E+15	-4.5	-1	5.5
1.59101E+15	-10.125	2.5	0.5
1.59101E+15	-6.125	2.5625	-3.1875
1.59101E+15	-0.8125	2.4375	-4.9375
1.59101E+15	2.5	0.0625	-3.9375
1.59101E+15	0	-4.125	-1.375
1.59101E+15	-4.8125	-4.1875	-1.6875
1.59101E+15	0.0625	-4.9375	0.3125
1.59101E+15	1	0.625	2.1875
1.59101E+15	-9.625	5.375	0.1875
1.59101E+15	0.9375	11	-1.6875
1.59101E+15	-0.6875	3.3125	-3.25
1.59101E+15	-2.375	-0.3125	-1.5625
1.59101E+15	-3.8125	-4.125	3.4375
1.59101E+15	0.4375	-4.5	1.8125
1.59101E+15	-0.25	-4.4375	-0.5625
1.59101E+15	-0.375	-2.875	-2.375
1.59101E+15	5.1875	-1.0625	-2.125
1.59101E+15	3.5625	-0.0625	-1.8125
1.59101E+15	0.3125	-0.125	-1.75
1.59101E+15	-2	0.875	-0.9375
1.59101E+15	-1.4375	0.75	0.875
1.59101E+15	4.5625	0	0.375
1.59101E+15	7.875	0.1875	-0.0625
1.59101E+15	7.5	-0.375	2.1875
1.59101E+15	7.3125	-1.25	4.875
1.59101E+15	8.25	-0.6875	4.5
1.59101E+15	10.5625	5.75	-1
1.59101E+15	9	5.75	0.5
1.59101E+15	17.25	0.3125	-0.5625
1.59101E+15	18.3125	6.5	-0.5
1.59101E+15	14.0625	10.25	1.6875
1.59101E+15	-4.375	7.375	2.3125
1.59101E+15	-14.0625	-2	-4.75
1.59101E+15	-14.5	-8.5625	-7.4375
1.59101E+15	-14.8125	-5.6875	-6.25
1.59101E+15	-1.6875	2.0625	-2.6875
1.59101E+15	0.625	-0.375	2.0625
1.59101E+15	-1.25	-3.5625	4.75
1.59101E+15	-1.25	-6.25	2.0625
1.59101E+15	3.625	-1.8125	0
1.59101E+15	7.25	4.125	-2.625
1.59101E+15	-0.5625	9.125	-2.0625
1.59101E+15	-21.6875	-3.9375	-6.375
1.59101E+15	-12.375	-2.875	-2.9375
1.59101E+15	-3.1875	1.625	5.0625
1.59101E+15	1.75	2.25	2.875
1.59101E+15	-0.75	-6.8125	6.5625
1.59101E+15	2.5	-9.0625	2.4375
1.59101E+15	7.5	-5.0625	4.1875
1.59101E+15	-4.8125	0.9375	-2.375
1.59101E+15	-5.125	4.625	1.9375
1.59101E+15	-2.5625	0.5625	-0.9375
1.59101E+15	-3.75	-3.875	1.5
1.59101E+15	-1.625	-6.25	5.5625
1.59101E+15	2.8125	-10.125	5.6875
1.59101E+15	7.3125	-10.3125	4.8125
1.59101E+15	13.3125	-7.1875	7.4375
1.59101E+15	14.1875	-5	9
1.59101E+15	8.3125	-3.375	7.625
1.59101E+15	3.875	-3.4375	5.3125
1.59101E+15	4.4375	-2.5	2
1.59101E+15	3.875	-1	-0.25
1.59101E+15	1.125	-0.75	-0.0625
1.59101E+15	-1.75	-4.3125	2.25
1.59101E+15	3.9375	-5.1875	4.5625
1.59101E+15	13.25	-1.4375	5.6875
1.59101E+15	8.75	-3.75	3.25
1.59101E+15	-0.625	-3.75	0.3125
1.59101E+15	6.5625	-1.1875	1.625
1.59101E+15	6.6875	-0.3125	4.125
1.59101E+15	5.125	0.375	0.5625
1.59101E+15	3.5	-0.5625	-0.1875
1.59101E+15	9.25	0.625	3.875
1.59101E+15	11.375	0.9375	3.875
1.59101E+15	19	-2.3125	8.6875
1.59101E+15	26.5625	-1.6875	16.8125
1.59101E+15	38.9375	4.125	9.4375
1.59101E+15	26.875	13.1875	1.25
1.59101E+15	9.875	18.4375	-0.25
1.59101E+15	-2.25	21.5	-2
1.59101E+15	-24.75	8.5	-9.25
1.59101E+15	-32	-13.3125	-15.4375
1.59101E+15	-24.3125	-8.6875	-18.1875
1.59101E+15	-16.0625	-4.3125	-14.0625
1.59101E+15	-23.75	-4.25	-6.3125
1.59101E+15	-28.0625	-0.875	-4.25
1.59101E+15	-23.3125	5.75	-8.875
1.59101E+15	-15.25	7.75	-14.9375
1.59101E+15	-7.8125	7.375	-12.4375
1.59101E+15	-1.375	5.1875	-9.625
1.59101E+15	-1.9375	5.5	-4.0625
1.59101E+15	4.9375	6.625	0.5625
1.59101E+15	10.625	3.0625	4.8125
1.59101E+15	7.0625	-8.3125	8.875
1.59101E+15	6.6875	-8.6875	5.8125
1.59101E+15	15.25	1.9375	2.25
1.59101E+15	-8.8125	17.4375	0.1875
1.59101E+15	-11.1875	13.0625	-0.125
1.59101E+15	-5.4375	0.4375	-2.8125
1.59101E+15	-11.25	-9.4375	-0.25
1.59101E+15	-10.0625	-6.25	4.125
1.59101E+15	-5.5625	-4.25	3.25
1.59101E+15	-1.25	-1.0625	-1.0625
1.59101E+15	-1.625	3.5	-3
1.59101E+15	6	8	-2.25
1.59101E+15	3.875	4.5	3.75
1.59101E+15	5.0625	3.875	9.4375
1.59101E+15	3.5625	8.375	6.6875
1.59101E+15	0.3125	14.625	-6.375
1.59101E+15	-2.375	20.75	-14.625
1.59101E+15	6.75	11.5625	-13.8125
1.59101E+15	14.25	0.6875	-2.6875
1.59101E+15	19	7.75	9
1.59101E+15	0.75	8.75	6.9375
1.59101E+15	-20.375	-7.25	-0.0625
1.59101E+15	-26.375	-24.9375	-10.5
1.59101E+15	-33.75	-26.9375	-12.0625
1.59101E+15	-5.1875	-13.0625	-0.875
1.59101E+15	9.75	1.25	4.1875
1.59101E+15	10.3125	7.0625	2.5
1.59101E+15	1.5	1.8125	0.5
1.59101E+15	6.4375	-11.0625	11
1.59101E+15	21.0625	-11.4375	13.8125
1.59101E+15	26.875	-4.6875	10.9375
1.59101E+15	8.625	-5.75	-1.3125
1.59101E+15	4.5	-9.4375	0.75
1.59101E+15	-5.3125	7.125	-4.25
1.59101E+15	-25.4375	17.4375	-6.8125
1.59101E+15	-12.0625	1.8125	-6.375
1.59101E+15	2.1875	-6.1875	-4.625
1.59101E+15	1.375	-4.1875	3.9375
1.59101E+15	-0.8125	-3.6875	0.625
1.59101E+15	10.875	10.1875	-14.25
1.59101E+15	5.1875	7.375	-16.75
1.59101E+15	5	0.5	-1.875
1.59101E+15	2.8125	0.1875	6.5625
1.59101E+15	-4.9375	1.8125	4.1875
1.59101E+15	-14.0625	-1.9375	-1.125
1.59101E+15	-15.8125	-9.25	-5.5
1.59101E+15	-8.6875	-4.9375	-3.25
1.59101E+15	-3.3125	-2.6875	0.9375
1.59101E+15	-5	-2.25	0.25
1.59101E+15	-4.6875	2.75	-3.4375
1.59101E+15	-11	1.4375	-2.5
1.59101E+15	0.125	-3.5625	2.375
1.59101E+15	4.5	-2.6875	4.4375
1.59101E+15	5.125	0.4375	5.25
1.59101E+15	2.5625	-0.0625	3.5
1.59101E+15	0.5625	-0.8125	2.0625
1.59101E+15	-0.25	-2.375	2
1.59101E+15	-1.0625	-3.625	2.5
1.59101E+15	-2.25	-2.3125	0.9375
1.59101E+15	-1.125	-1.0625	0.375
1.59101E+15	-0.5625	0.8125	0.8125
1.59101E+15	0	0.75	0.5625
1.59101E+15	-0.625	0.875	0.25
1.59101E+15	-0.8125	2.0625	0.375
1.59101E+15	0.6875	0.9375	-0.25
1.59101E+15	2.5625	-1.125	0.4375
1.59101E+15	2.1875	-3.125	1.4375
1.59101E+15	3.9375	-2.25	2.625
1.59101E+15	4	-2.9375	1.9375
1.59101E+15	1.5	-4.5	0
1.59101E+15	4.75	-0.6875	1.0625
1.59101E+15	5.375	1.5625	2.375
1.59101E+15	-7.5	6.6875	0.625
1.59101E+15	0.8125	0.5625	0.5
1.59101E+15	5.4375	-3.9375	3.1875
1.59101E+15	4.3125	-5.375	7.1875
1.59101E+15	0.4375	-6.25	1.75
1.59101E+15	-3.3125	-4.9375	0.625
1.59101E+15	7.25	-3.75	3.3125
1.59101E+15	6.0625	-4.0625	2.8125
1.59101E+15	-2.375	-2.625	-1.1875
1.59101E+15	-0.625	-0.75	-0.875
1.59101E+15	4.6875	0.25	4
1.59101E+15	5.75	-1.9375	3.8125
1.59101E+15	6.6875	-0.125	3.125
1.59101E+15	10.0625	1.125	2.25
1.59101E+15	12.5625	2.8125	-0.125
1.59101E+15	10.1875	1.9375	0.5
1.59101E+15	-2.3125	-3.1875	-2.5625
1.59101E+15	-4.125	-1.6875	-4.125
1.59101E+15	0.1875	0.875	-1.75
1.59101E+15	0.875	1.375	0.5
1.59101E+15	-1.875	-0.625	2.125
1.59101E+15	0.0625	-1.75	1.75
1.59101E+15	1.5	-1.375	0.5625
1.59101E+15	0.125	-1.375	0.625
1.59101E+15	-0.5625	-1.5	1.5
1.59101E+15	-1	-1.1875	2.5
1.59101E+15	-0.6875	0.625	2.3125
1.59101E+15	-0.375	1.3125	0.5
1.59101E+15	0.6875	0.875	-0.375
1.59101E+15	1.4375	-0.1875	-0.375
1.59101E+15	2.25	-0.8125	1.1875
1.59101E+15	6	-1.4375	1.6875
1.59101E+15	9.1875	-1.125	3.375
1.59101E+15	11.75	-1.9375	4.5
1.59101E+15	18.3125	4.4375	5.625
1.59101E+15	17.9375	6	9
1.59101E+15	23.4375	0.625	13.25
1.59101E+15	8.625	-3.5	9.1875
1.59101E+15	14.5	3.0625	1
1.59101E+15	-4.5625	15.0625	0.125
1.59101E+15	-11.5625	16.125	-1.5
1.59101E+15	-18.25	-0.625	-4.625
1.59101E+15	-24.5625	-11.0625	-14.6875
1.59101E+15	-26.1875	-6.6875	-12.25
1.59101E+15	-21.25	0.125	-7.375
1.59101E+15	-14.875	3.75	-6.6875
1.59101E+15	-15.5	4.625	-8.5625
1.59101E+15	-15.1875	7.9375	-7.75
1.59101E+15	-11	10.8125	-6.6875
1.59101E+15	-11.875	10.125	-7.25
1.59101E+15	-8	9.6875	-7.25
1.59101E+15	-10.1875	5.625	-6
1.59101E+15	-8.3125	1.75	-4.75
1.59101E+15	-3.5	-1.0625	-1.125
1.59101E+15	3.9375	-3.25	2.4375
1.59101E+15	6.9375	-3.375	3
1.59101E+15	10.375	-1.125	2.5625
1.59101E+15	5.125	-4.5625	0.5625
1.59101E+15	0.8125	-8.625	0.9375
1.59101E+15	14.5625	-2.1875	2.375
1.59101E+15	-1.125	0.9375	1.25
1.59101E+15	-12.5625	2.625	-2.4375
1.59101E+15	-5.4375	-3.6875	0.25
1.59101E+15	5.375	-3.375	4.8125
1.59101E+15	8.1875	-4.6875	6.125
1.59101E+15	2.4375	-8.0625	4.9375
1.59101E+15	4.625	-8.0625	1.5625
1.59101E+15	6.5625	-2.75	-0.4375
1.59101E+15	4.5625	-0.75	0.5625
1.59101E+15	0.5	-5.5625	4.5
1.59101E+15	12.3125	-5.3125	6.9375
1.59101E+15	9.25	-6.625	6
1.59101E+15	7	-6.625	5.25
1.59101E+15	12.3125	-7.625	6.4375
1.59101E+15	14.6875	-0.5625	0.6875
1.59101E+15	8.6875	6.625	-3
1.59101E+15	6.5	9.125	-4.5625
1.59101E+15	10.8125	4.8125	0.9375
1.59101E+15	-2.3125	-13.0625	7.375
1.59101E+15	17.875	-4	2.1875
1.59101E+15	1	10.5	-2
1.59101E+15	-13.125	15.4375	-3.4375
1.59101E+15	-1.375	4.5	-3.625
1.59101E+15	-1.75	-13.625	-0.4375
1.59101E+15	-4.375	-8.4375	7.5625
1.59101E+15	-4.1875	1.1875	-3.8125
1.59101E+15	-7.0625	5.4375	-5
1.59101E+15	7.125	7.5625	-10.9375
1.59101E+15	8.625	7.625	-10.75
1.59101E+15	-2.9375	1.0625	-0.1875
1.59101E+15	-3.75	2.5625	8
1.59101E+15	-8.3125	3.375	6.5625
1.59101E+15	-14.9375	-0.9375	-0.5
1.59101E+15	-21.0625	-0.5	-7.8125
1.59101E+15	-11.0625	3.0625	-7.6875
1.59101E+15	-0.75	5.375	-0.625
1.59101E+15	-3.75	9.5625	0.875
1.59101E+15	-14.6875	5.125	-1.0625
1.59101E+15	-13.875	-2.5	-4
1.59101E+15	-0.625	-2.3125	-4.5
1.59101E+15	10.875	-1.875	-0.5625
1.59101E+15	5.125	-4.0625	-1.5
1.59101E+15	8	-1.4375	1.4375
1.59101E+15	0.25	-1.25	1.625
1.59101E+15	-17.9375	6.9375	-3
1.59101E+15	-8.5625	6.375	-5
1.59101E+15	4.25	-1.5625	4.0625
1.59101E+15	5.3125	-4.625	5.125
1.59101E+15	-2.3125	-8.5625	4.1875
1.59101E+15	0.9375	-2.25	1.0625
1.59101E+15	9.625	3.875	-0.3125
1.59101E+15	13.3125	7.3125	0.6875
1.59101E+15	12.4375	9.3125	-2.1875
1.59101E+15	6.125	1.4375	-3.625
1.59101E+15	-9.375	-1.1875	-5.1875
1.59101E+15	-10.125	1.5625	-3.5
1.59101E+15	-8	3.4375	-0.5
1.59101E+15	-10.4375	-3.625	-0.3125
1.59101E+15	-3.0625	0	-0.9375
1.59101E+15	7.4375	1.1875	3
1.59101E+15	15	-2.8125	2.75
1.59101E+15	5.1875	-13.75	5.875
1.59101E+15	6	-16.375	4.875
1.59101E+15	11	-0.1875	1.25
1.59101E+15	-7.5625	8.375	-6.875
1.59101E+15	-20.3125	10.5625	-9.1875
1.59101E+15	-6.5625	4.8125	-7.9375
1.59101E+15	-0.9375	-6.0625	0.625
1.59101E+15	-8.25	-5.875	3.5
1.59101E+15	-4.875	-5.1875	1.125
1.59101E+15	2.375	-3.125	-0.5625
1.59101E+15	4.5625	-1.6875	0.25
1.59101E+15	2.625	-0.8125	1.625
1.59101E+15	-1.5625	0.5625	2
1.59101E+15	-0.1875	0.5625	2.375
1.59101E+15	-1.75	1.75	1.5
1.59101E+15	-3.875	2.1875	-1.25
1.59101E+15	-2.5625	2.6875	-1.125
1.59101E+15	-3.5625	1.8125	-0.4375
1.59101E+15	-2.1875	-0.5	0.3125
1.59101E+15	-2.6875	-0.5625	1.125
1.59101E+15	-1.6875	0.125	2.125
1.59101E+15	0.1875	0.375	2.6875
1.59101E+15	-1.0625	0.25	2.4375
1.59101E+15	0.1875	1.3125	1.3125
1.59101E+15	-0.3125	2.5625	0.5
1.59101E+15	0.25	0.875	0.3125
1.59101E+15	0.1875	-0.5625	0.25
1.59101E+15	1	-0.1875	-0.1875
1.59101E+15	0.9375	-0.5	-0.1875
1.59101E+15	2.375	0.75	-1.125
1.59101E+15	0.875	1.9375	-1.9375
1.59101E+15	-1.3125	2.0625	-1.5
1.59101E+15	-3.6875	2	-1.1875
1.59101E+15	-1.6875	1.0625	-1.0625
1.59101E+15	1.5	0.375	-0.375
1.59101E+15	5.0625	-0.9375	1.875
1.59101E+15	4.875	-7.4375	1.25
1.59101E+15	5.6875	-2.6875	1.5625
1.59101E+15	8.875	7.625	1.125
1.59101E+15	1.0625	9.4375	-1
1.59101E+15	-4.5	2.5	-3.6875
1.59101E+15	1.9375	-6.375	-2.25
1.59101E+15	-5.375	-6.625	2.625
1.59101E+15	-4.25	-6.4375	0.1875
1.59101E+15	-1.375	-4.6875	-2.6875
1.59101E+15	-0.4375	-3.875	-2.6875
1.59101E+15	3.5	-0.75	-0.875
1.59101E+15	2.25	-0.0625	0
1.59101E+15	0.0625	-0.3125	0
1.59101E+15	0.0625	-0.375	-0.9375
1.59101E+15	2	-0.75	-0.3125
1.59101E+15	2.375	-3.25	0.0625
1.59101E+15	1.8125	-3.25	1.25
1.59101E+15	2.375	-0.9375	0.3125
1.59101E+15	3.625	0.25	-0.6875
1.59101E+15	1.6875	-1	0.25
1.59101E+15	2.125	-0.8125	0.1875
1.59101E+15	0.3125	0.6875	-1.5
1.59101E+15	-1.4375	-0.1875	-1.9375
1.59101E+15	-0.0625	-0.6875	-1.5625
1.59101E+15	0.1875	-1.5625	0.375
1.59101E+15	-0.6875	-0.1875	0.875
1.59101E+15	-1.1875	1.25	1.9375
1.59101E+15	0.25	1.375	1.6875
1.59101E+15	1.5625	2.3125	0.25
1.59101E+15	2.125	1.125	0.5
1.59101E+15	0.6875	-2.1875	1
1.59101E+15	0.1875	-2.5625	1.6875
1.59101E+15	0	-0.4375	1.375
1.59101E+15	-1.125	-2.6875	1.375
1.59101E+15	-2.5	-3.5625	-1
1.59101E+15	-5.1875	0.0625	-3.375
1.59101E+15	-2.5	0.625	-2.5625
1.59101E+15	1.25	0.5	-0.1875
1.59101E+15	5.6875	0.625	1.25
1.59101E+15	5.0625	1.8125	1.3125
1.59101E+15	2.9375	1.1875	0
1.59101E+15	2.4375	2.375	-0.875
1.59101E+15	1.5625	0.5625	1.1875
1.59101E+15	1.625	2.5	1.8125
1.59101E+15	1	2.1875	-0.875
1.59101E+15	-5.5625	1.875	-1.4375
1.59101E+15	1.875	2.625	-0.0625
1.59101E+15	-0.3125	1.1875	3.4375
1.59101E+15	2.4375	-0.1875	4
1.59101E+15	1	-0.375	2.625
1.59101E+15	0.3125	1.4375	1.25
1.59101E+15	-0.1875	-0.625	0.125
1.59101E+15	-1.3125	-3.125	1.125
1.59101E+15	-0.25	-3.375	4.5
1.59101E+15	2.75	2.4375	1.625
1.59101E+15	-2.1875	5.8125	-3.3125
1.59101E+15	-3.5625	3.3125	-0.5625
1.59101E+15	1.1875	-4.75	2.3125
1.59101E+15	-6.4375	-7	-0.4375
1.59101E+15	2.0625	-3.6875	0.625
1.59101E+15	12.25	-3.375	9.3125
1.59101E+15	16.6875	-7	14.375
1.59101E+15	21.5625	-6.8125	17.125
1.59101E+15	10.6875	-6.125	11.625
1.59101E+15	18.25	6.125	5.6875
1.59101E+15	14.625	5.375	5.4375
1.59101E+15	22.875	4.875	4.25
1.59101E+15	-1.875	22.5	2.4375
1.59101E+15	-7.3125	36.125	4.4375
1.59101E+15	-12.375	10.4375	-2.9375
1.59101E+15	-31.75	-16.0625	-15.8125
1.59101E+15	-27.5	-15.5	-19.25
1.59101E+15	-16.1875	-4.375	-12
1.59101E+15	-11.625	-1.75	-4.3125
1.59101E+15	-9.5625	-4.125	1.8125
1.59101E+15	-0.8125	-6.875	1.375
1.59101E+15	4.0625	-6.6875	-1.375
1.59101E+15	0.875	-5.3125	-5.1875
1.59101E+15	3	5.75	-4.9375
1.59101E+15	-5.125	8.875	-4.1875
1.59101E+15	-16	4.25	-6.25
1.59101E+15	-24.9375	7.5625	-11.75
1.59101E+15	-13.3125	8.125	-9.125
1.59101E+15	-6.5	4.1875	-1.625
1.59101E+15	-1.625	1.6875	1.5625
1.59101E+15	2.25	-3.5	4.125
1.59101E+15	-0.4375	-1.5	-0.5625
1.59101E+15	-2	-1.9375	-2.4375
1.59101E+15	1.75	-2.125	0.1875
1.59101E+15	6.625	-1.4375	3.375
1.59101E+15	0.875	0.4375	3.0625
1.59101E+15	2.5	2.6875	0.25
1.59101E+15	-8.25	1.9375	-3.1875
1.59101E+15	-2.6875	-0.5625	-4.875
1.59101E+15	2.4375	-0.5	-0.75
1.59101E+15	1.375	0.375	1.125
1.59101E+15	-0.0625	1.0625	1.375
1.59101E+15	0.5	-0.75	2.5625
1.59101E+15	2.5	-1.0625	4.1875
1.59101E+15	6.75	-0.25	4.6875
1.59101E+15	10	-2.5625	7.9375
1.59101E+15	12.875	-1.9375	11.4375
1.59101E+15	11.4375	4.0625	4
1.59101E+15	2.875	10.5	-2.625
1.59101E+15	2	17.625	-10.1875
1.59101E+15	-3.125	10.6875	-11.6875
1.59101E+15	7.75	3.8125	-3.0625
1.59101E+15	22.3125	8.8125	9
1.59101E+15	6.375	11.75	11.625
1.59101E+15	-11.125	0.4375	2.6875
1.59101E+15	-25.375	-16.625	-9.25
1.59101E+15	-22.75	-17.375	-11.1875
1.59101E+15	0	-6.3125	-1.8125
1.59101E+15	1.375	-2.625	4.375
1.59101E+15	-10.875	-4.25	0.1875
1.59101E+15	-5.3125	-4.5625	-2.625
1.59101E+15	3.4375	-3.375	0.0625
1.59101E+15	11.6875	-4.625	7.0625
1.59101E+15	6.875	-0.8125	8.5625
1.59101E+15	1.125	4.625	4.25
1.59101E+15	-2.6875	6.75	0.75
1.59101E+15	-2.5	10.4375	0.1875
1.59101E+15	-2.6875	13.4375	-5.6875
1.59101E+15	-9	16.375	-12.5
1.59101E+15	10.875	15.5	-12.125
1.59101E+15	26	13.4375	-7.375
1.59101E+15	14.75	9.125	1.125
1.59101E+15	-6.5	6.125	-1.6875
1.59101E+15	-25.25	0.75	-4.5
1.59101E+15	-24.25	-8.625	-8.6875
1.59101E+15	-27.125	-19.1875	-10.1875
1.59101E+15	-10.625	-20.3125	-2.3125
1.59101E+15	4.4375	-13.6875	2.875
1.59101E+15	10.3125	-3.1875	4.9375
1.59101E+15	2.5	-4.5	6.625
1.59101E+15	8.5625	-9.3125	7.5625
1.59101E+15	10.3125	-10.75	8.875
1.59101E+15	14.1875	-6.625	5.75
1.59101E+15	2.4375	-5.1875	2
1.59101E+15	-4.8125	-4.375	-3.6875
1.59101E+15	-1.9375	-3.3125	-3.375
1.59101E+15	2.875	1	-0.8125
1.59101E+15	11.3125	8.75	-0.6875
1.59101E+15	10.8125	6.5625	2.6875
1.59101E+15	21.625	6.375	1.9375
1.59101E+15	1.4375	11.1875	0.1875
1.59101E+15	-11.9375	7.0625	-2.6875
1.59101E+15	-19.4375	-3.9375	-5
1.59101E+15	-17.875	-5.1875	-6.4375
1.59101E+15	-3.1875	-2.625	-2.75
1.59101E+15	5	-3.4375	3.8125
1.59101E+15	5.375	-4.3125	4.125
1.59101E+15	-3.875	-4.5	2
1.59101E+15	-2.6875	-5.0625	-2.375
1.59101E+15	-3.3125	-4.125	-2.8125
1.59101E+15	0.4375	-1	-0.875
1.59101E+15	0.1875	2.3125	0.4375
1.59101E+15	-5.125	2.9375	1.125
1.59101E+15	-6.125	2.625	1.4375
1.59101E+15	-4.375	1.75	1.5625
1.59101E+15	-0.1875	0.9375	1.1875
1.59101E+15	-1.3125	0.5625	0.1875
1.59101E+15	-2.6875	0.3125	-1.375
1.59101E+15	-2.1875	0.8125	-0.5
1.59101E+15	-3.25	0.5	0.1875
1.59101E+15	-2.375	0.75	0.5625
1.59101E+15	0.625	-0.5	0.9375
1.59101E+15	7.3125	-2.0625	1.3125
1.59101E+15	8.6875	0	2.1875
1.59101E+15	9.875	2.5625	3.375
1.59101E+15	10.5625	7.3125	4.6875
1.59101E+15	14.9375	9.5	-0.6875
1.59101E+15	11.375	4.8125	-1.8125
1.59101E+15	8.375	11.6875	-4.5625
1.59101E+15	7.6875	14.875	0.75
1.59101E+15	-6.875	6.875	3.125
1.59101E+15	-19.625	-8.3125	-1
1.59101E+15	-24.9375	-20.375	-9
1.59101E+15	-16.6875	-10.625	-10.1875
1.59101E+15	-2	-3.125	-0.5
1.59101E+15	0.875	0.375	5.3125
1.59101E+15	-0.875	2.5625	3.9375
1.59101E+15	-5.125	2	0.0625
1.59101E+15	-0.9375	-0.875	-2.25
1.59101E+15	7.125	0.5625	-3.6875
1.59101E+15	9.8125	1.5	-2.5625
1.59101E+15	-0.875	-5.1875	-0.375
1.59101E+15	3.625	-6.6875	0.9375
1.59101E+15	12.875	-3.3125	4.5625
1.59101E+15	-8.5	2.375	1.4375
1.59101E+15	-9.25	6.4375	-2.5625
1.59101E+15	6	-0.75	1.5
1.59101E+15	15.5	-3.125	5.5625
1.59101E+15	1.3125	-3.4375	3.5
1.59101E+15	10.25	1.25	3.375
1.59101E+15	24.8125	1.0625	2.8125
1.59101E+15	30.25	2.125	2.8125
1.59101E+15	9.625	7.5	4.75
1.59101E+15	-15.3125	6.625	9.9375
1.59101E+15	-25	-5.625	-0.5
1.59101E+15	-19.8125	-4.375	-8.25
1.59101E+15	-21.125	0.5625	-13
1.59101E+15	-10.3125	4.6875	-5.5
1.59101E+15	6.875	5.75	1.125
1.59101E+15	6.9375	-5.125	2.4375
1.59101E+15	1.8125	-14.5	3
1.59101E+15	23.875	-3.0625	0.125
1.59101E+15	-0.6875	10.25	-10.1875
1.59101E+15	-12.1875	10.25	-6.9375
1.59101E+15	-14.5	-3.9375	-3.8125
1.59101E+15	-8.4375	-12	6.0625
1.59101E+15	-2.25	-12.0625	8.125
1.59101E+15	1.0625	-5.9375	2.5
1.59101E+15	1.75	-2.875	3
1.59101E+15	13.125	-2.875	10.5625
1.59101E+15	21.1875	-9.6875	10.6875
1.59101E+15	-7.3125	-5.9375	0.625
1.59101E+15	-15.3125	-2.375	-5.8125
1.59101E+15	3.1875	-2.4375	5.25
1.59101E+15	10.5625	0.9375	5.4375
1.59101E+15	4.5	-1.1875	8
1.59101E+15	1.3125	-2	5.375
1.59101E+15	3.75	-3.0625	-0.875
1.59101E+15	2	-1.6875	-4.8125
1.59101E+15	1.3125	1.8125	-4.0625
1.59101E+15	0.25	6.125	-3.6875
1.59101E+15	-9.375	3.8125	-4.75
1.59101E+15	-10.4375	1.25	-4.25
1.59101E+15	-4.875	1.3125	-2.4375
1.59101E+15	-1.0625	2.5625	-3.875
1.59101E+15	-2.9375	4.9375	-6.0625
1.59101E+15	-5.3125	4.9375	-3.4375
1.59101E+15	0.125	10.125	0.9375
1.59101E+15	2.5	12.25	6.4375
1.59101E+15	10.4375	14.9375	1.1875
1.59101E+15	5.5625	16.9375	-15.375
1.59101E+15	-8.5625	17.625	-23.25
1.59101E+15	-5.625	9	-13.6875
1.59101E+15	16.375	6.0625	3.3125
1.59101E+15	12.0625	12.75	13.0625
1.59101E+15	-8.3125	9.0625	4.6875
1.59101E+15	-23.75	-1.75	-7.125
1.59101E+15	-35.5	-14.5	-13.9375
1.59101E+15	-25.625	-10.875	-8.4375
1.59101E+15	-6.6875	-1.9375	-2.6875
1.59101E+15	-6.5625	2.1875	1.75
1.59101E+15	-3.3125	1.5	2.5
1.59101E+15	-3.4375	-8.4375	7.1875
1.59101E+15	0.25	-8.75	6.5
1.59101E+15	14.9375	-4.1875	6.375
1.59101E+15	17.4375	-6.875	6.625
1.59101E+15	10.9375	-12.375	8.1875
1.59101E+15	11	-13.6875	8.875
1.59101E+15	10.125	-4.4375	-0.4375
1.59101E+15	-10.875	0	-7.875
1.59101E+15	-16.5625	6.875	-10.625
1.59101E+15	-20.5	4.5625	-3.25
1.59101E+15	-6.75	0.125	-2.0625
1.59101E+15	-5.875	0	-3.0625
1.59101E+15	1.125	-2.9375	2.25
1.59101E+15	14.4375	-4.375	6.6875
1.59101E+15	19.375	-16.125	11.125
1.59101E+15	16.75	-21.6875	10.25
1.59101E+15	18.25	-18.3125	7.5
1.59101E+15	-4.25	-7.8125	4
1.59101E+15	1.0625	1.8125	2.5625
1.59101E+15	11.3125	0	8.8125
1.59101E+15	8.625	-4.75	14.125
1.59101E+15	17.5625	-11.1875	17.8125
1.59101E+15	31.9375	-7.5625	14.25
1.59101E+15	18.875	-8.5	6.3125
1.59101E+15	16	-4.8125	1.1875
1.59101E+15	12.9375	6.5	2.1875
1.59101E+15	1.375	14.3125	8.25
1.59101E+15	-15.4375	12.25	0.375
1.59101E+15	-19.125	1.125	-10.3125
1.59101E+15	-15.25	-1.6875	-14.125
1.59101E+15	-4	1.8125	-10.1875
1.59101E+15	-1.375	0.25	-4.375
1.59101E+15	-14.125	-4.1875	-7.75
1.59101E+15	-15	-6.9375	-8.125
1.59101E+15	-0.25	-1.8125	-7.375
1.59101E+15	-2.8125	7.375	-6
1.59101E+15	-7.125	14.4375	-5.875
1.59101E+15	-5.6875	9.5625	-3.1875
1.59101E+15	-3.6875	0.1875	-0.5
1.59101E+15	-4.8125	-1.4375	4.375
1.59101E+15	-7.1875	-3.875	3
1.59101E+15	-7.5	-5	-0.9375
1.59101E+15	-3.1875	-4.625	-3.3125
1.59101E+15	0.1875	-6.3125	-0.9375
1.59101E+15	-1.5625	-5.125	0.75
1.59101E+15	-0.875	-4.6875	2.375
1.59101E+15	9.5	-4.875	6
1.59101E+15	11.375	-5.375	7.9375
1.59101E+15	8.75	-4.3125	6.375
1.59101E+15	15.5	-1.3125	3.8125
1.59101E+15	20.25	-5.8125	9.1875
1.59101E+15	25.875	-8.1875	15.625
1.59101E+15	24.5	-2.25	11.75
1.59101E+15	16.125	4.0625	2.75
1.59101E+15	13.25	5.9375	-2.4375
1.59101E+15	21.5625	8.9375	-1
1.59101E+15	16.6875	5.1875	2.8125
1.59101E+15	15.25	13.875	2.5
1.59101E+15	-11.375	18.4375	-4
1.59101E+15	-21.125	9	-12.625
1.59101E+15	-14.9375	-2.3125	-16.875
1.59101E+15	-24.1875	-7.9375	-14.1875
1.59101E+15	-21.1875	-4.6875	-7.1875
1.59101E+15	-21.75	-0.75	-5.5
1.59101E+15	-23.875	3.5	-4.75
1.59101E+15	-19.75	4.875	-4.0625
1.59101E+15	-10.875	4.5625	-4.6875
1.59101E+15	-2.4375	4.9375	-5
1.59101E+15	-1.9375	5.125	-6.25
1.59101E+15	-6.25	4.8125	-6.125
1.59101E+15	-8.9375	3.1875	-4.875
1.59101E+15	-6.75	1.875	-3.3125
1.59101E+15	-5.8125	2	-2.125
1.59101E+15	-5	2.4375	-1.5625
1.59101E+15	0.3125	1.5625	-0.375
1.59101E+15	1.125	-0.625	0.3125
1.59101E+15	2.4375	-1.9375	0.375
1.59101E+15	2.875	-2.125	1.625
1.59101E+15	5.6875	-4.75	4.5
1.59101E+15	8	-4.875	3.8125
1.59101E+15	6.8125	-4.5	1.75
1.59101E+15	10.625	1.8125	1.6875
1.59101E+15	10.125	6.3125	-0.4375
1.59101E+15	-12.9375	8.6875	-2.3125
1.59101E+15	-8.875	-3.0625	-3.375
1.59101E+15	0.4375	-5.6875	3.125
1.59101E+15	5.125	-11.3125	7.625
1.59101E+15	-1.625	-15.3125	6.5
1.59101E+15	2.8125	-13.4375	4.1875
1.59101E+15	4.875	-11.375	4.25
1.59101E+15	11.625	-6.375	7.625
1.59101E+15	13.75	-5.75	10.6875
1.59101E+15	14.75	-8.5625	12.8125
1.59101E+15	20.25	-5.6875	13.625
1.59101E+15	23.25	-4.625	13.1875
1.59101E+15	20.0625	-1.8125	10.625
1.59101E+15	20.9375	-1.6875	7.625
1.59101E+15	10.5625	-8.4375	9.3125
1.59101E+15	21.375	-1.4375	2.375
1.59101E+15	-1.125	14.8125	2
1.59101E+15	-16.4375	12.75	0
1.59101E+15	-13	1.125	-8.3125
1.59101E+15	-15.75	-5	-14.625
1.59101E+15	-14.1875	-3.1875	-10.5
1.59101E+15	-8.25	8.6875	-13.6875
1.59101E+15	-8.8125	14.4375	-22.8125
1.59101E+15	-4.9375	12.125	-19.25
1.59101E+15	-3.3125	8.8125	-13.375
1.59101E+15	-11.75	6.625	-5.375
1.59101E+15	-8.625	8.3125	-0.875
1.59101E+15	-18.875	3.6875	-4.4375
1.59101E+15	-32	-6.1875	-8.9375
1.59101E+15	-23	2.875	-8.875
1.59101E+15	-1.3125	7.1875	-1.0625
1.59101E+15	9.375	4.0625	8.25
1.59101E+15	3.5625	1.8125	8.5625
1.59101E+15	0	-8.3125	1.125
1.59101E+15	5.8125	-20.125	3.5625
1.59101E+15	21.1875	-15.1875	2.625
1.59101E+15	26.375	1.5	1.5625
1.59101E+15	4.375	11.1875	-0.5
1.59101E+15	-24.625	21.6875	-5.5
1.59101E+15	-24.875	19.3125	-9.75
1.59101E+15	-10.5	5.125	-3.75
1.59101E+15	-0.8125	-4.25	5.75
1.59101E+15	-7	-8.9375	5.625
1.59101E+15	-6.1875	-9.6875	1.9375
1.59101E+15	0.8125	-6.375	1.25
1.59101E+15	2.75	-3.4375	0.875
1.59101E+15	3.9375	-0.75	1.375
1.59101E+15	1.125	-1	0.1875
1.59101E+15	3.1875	1.625	0.4375
1.59101E+15	7.875	4.375	0.375
1.59101E+15	9.75	7.125	0.1875
1.59101E+15	5.625	7.0625	0.4375
1.59101E+15	8.625	10	-4.1875
1.59101E+15	6.1875	3.25	-3.375
1.59101E+15	-3.1875	-1.8125	-1.375
1.59101E+15	-6.6875	5.875	2.4375
1.59101E+15	-8.5625	5	3.25
1.59101E+15	-10.75	-1.375	-1.0625
1.59101E+15	-10.1875	-2.0625	-3.9375
1.59101E+15	-1.25	-0.8125	-1.5
1.59101E+15	0.6875	-1.75	0.8125
1.59101E+15	-3.5625	-3.3125	0.5
1.59101E+15	-9.375	-3.875	-1.25
1.59101E+15	-5.6875	-1.4375	-2.125
1.59101E+15	-2.3125	1.6875	-2.6875
1.59101E+15	-1.6875	4.125	-1.8125
1.59101E+15	-1.625	1.4375	0.3125
1.59101E+15	0.75	0.375	1.0625
1.59101E+15	1.125	0.125	1.625
1.59101E+15	1.8125	-1.0625	2.1875
1.59101E+15	2.5	-0.75	2.375
1.59101E+15	2.5625	-1.875	2.375
1.59101E+15	1.125	-2.125	0.5625
1.59101E+15	-0.5625	-1.5	-0.375
1.59101E+15	-4	0.0625	-0.8125
1.59101E+15	-3.8125	0.125	-1.0625
1.59101E+15	-2.25	0.25	-1.125
1.59101E+15	1.9375	0.1875	0.0625
1.59101E+15	3.75	0.875	0.4375
1.59101E+15	2.0625	1	0.375
1.59101E+15	-1.1875	-0.25	0.5
1.59101E+15	-3.6875	-0.0625	0.1875
1.59101E+15	-3.75	0.9375	1.125
1.59101E+15	-1.6875	0.75	0.3125
1.59101E+15	1.25	0.75	-0.0625
1.59101E+15	1.3125	1.9375	-0.875
1.59101E+15	-1.1875	2.0625	0.1875
1.59101E+15	-2.25	1.8125	0.125
1.59101E+15	-4.125	1.3125	0.3125
1.59101E+15	-0.5625	1.25	0
1.59101E+15	3.25	0.4375	-0.5
1.59101E+15	2.5	-0.125	-0.3125
1.59101E+15	0.0625	0.25	0.125
1.59101E+15	-1.6875	1.625	1
1.59101E+15	-3.0625	1.6875	1.3125
1.59101E+15	-1.4375	0.75	0.8125
1.59101E+15	1.8125	0.625	0.1875
1.59101E+15	1.625	0.125	-0.3125
1.59101E+15	-0.0625	-0.0625	-0.375
1.59101E+15	-1.75	0.3125	0.1875
1.59101E+15	0.6875	0.9375	1.5625
1.59101E+15	5.1875	-4.375	4.8125
1.59101E+15	5.3125	-1.875	1.0625
1.59101E+15	2.625	2	-1.9375
1.59101E+15	6.5	7.0625	-4.5
1.59101E+15	6.75	5.625	-4.125
1.59101E+15	4.1875	1.1875	0.75
1.59101E+15	21.875	-0.1875	-1.25
1.59101E+15	9.6875	-0.125	-3.4375
1.59101E+15	5.5	9.5	-0.9375
1.59101E+15	8.125	15.4375	6.5
1.59101E+15	-7.125	8	1.625
1.59101E+15	-26.875	-11.375	-2.8125
1.59101E+15	-26	-16.75	-5
1.59101E+15	-4.5625	-8.5625	-1.9375
1.59101E+15	5.4375	-3.625	6.375
1.59101E+15	4.25	1.8125	7.1875
1.59101E+15	-3.5	2.375	3.5
1.59101E+15	-1.0625	-1.875	0.5
1.59101E+15	4.6875	-4.375	-1.25
1.59101E+15	6.3125	-3.5	-2.9375
1.59101E+15	1.4375	-2.9375	-2.6875
1.59101E+15	-2.3125	-4.625	-1.125
1.59101E+15	1.25	-7.3125	0.625
1.59101E+15	10.125	-7.0625	5
1.59101E+15	11	-7.5625	6.5625
1.59101E+15	13.8125	-2.3125	5.6875
1.59101E+15	16.375	0.75	8.3125
1.59101E+15	-5.5	4.3125	2.1875
1.59101E+15	-10	-2.625	-0.25
1.59101E+15	-2.4375	-11	7.3125
1.59101E+15	6.6875	-11.3125	8.9375
1.59101E+15	-1.4375	-7.125	11
1.59101E+15	12.1875	-0.5625	12.25
1.59101E+15	23.5625	4.625	6.5625
1.59101E+15	9.9375	9.75	-9.375
1.59101E+15	-5.3125	13.75	-19.875
1.59101E+15	6.625	5.3125	-7.75
1.59101E+15	16.4375	9.0625	0.1875
1.59101E+15	6.3125	17.5625	1.1875
1.59101E+15	-12.5625	19.5625	-4.125
1.59101E+15	-16.625	9.4375	-15.1875
1.59101E+15	-26.3125	-3.6875	-18.4375
1.59101E+15	-23.125	-3.4375	-16.625
1.59101E+15	-14.1875	-0.75	-6.875
1.59101E+15	-8.3125	3.9375	1.5625
1.59101E+15	-11.125	2.4375	4.125
1.59101E+15	-8.125	0.75	3.0625
1.59101E+15	-2.5	0.6875	-2.3125
1.59101E+15	2.5	-1.875	-3.3125
1.59101E+15	6.75	-2.9375	-0.6875
1.59101E+15	3.5625	-4.75	2.0625
1.59101E+15	-0.625	-8.625	4.1875
1.59101E+15	5.5625	-7.75	4.375
1.59101E+15	5.125	-3.125	3.8125
1.59101E+15	4.875	1.3125	1.75
1.59101E+15	-2.9375	2.6875	-0.6875
1.59101E+15	-4.6875	5.375	-0.75
1.59101E+15	-0.1875	6.25	2.5625
1.59101E+15	4.5	3.9375	2.25
1.59101E+15	-11	-5.0625	-4.5625
1.59101E+15	-2.1875	7.875	-4
1.59101E+15	8.125	12.4375	-11.375
1.59101E+15	6.375	14.875	-14.125
1.59101E+15	-0.125	9.625	-17.125
1.59101E+15	5.9375	10.5	-12.6875
1.59101E+15	6.5625	9.25	-7.5625
1.59101E+15	-5.0625	7.125	-5.5625
1.59101E+15	-11.75	3.75	-6.25
1.59101E+15	-11.9375	-0.125	-2.9375
1.59101E+15	-3.9375	-1.125	1.25
1.59101E+15	1.8125	-2.125	3.0625
1.59101E+15	2.75	-3.6875	3.9375
1.59101E+15	-0.625	-7.75	5.9375
1.59101E+15	-2.1875	-6.9375	5.5
1.59101E+15	-0.5625	-3.5	4.5
1.59101E+15	-0.875	-3.625	5.3125
1.59101E+15	2.1875	-6.5	6.625
1.59101E+15	3.1875	-7.875	8.25
1.59101E+15	5.4375	-9.1875	10
1.59101E+15	6.6875	-10.625	10.625
1.59101E+15	15	-12.875	12.0625
1.59101E+15	22.1875	-12.0625	12.5625
1.59101E+15	27.75	-8.5625	13.0625
1.59101E+15	26.8125	-1.75	15.8125
1.59101E+15	28.375	0.0625	17.75
1.59101E+15	21.5625	-2.5	19.875
1.59101E+15	11.125	0.0625	8.4375
1.59101E+15	6.5625	13.9375	1.3125
1.59101E+15	-4.4375	24.25	-3.1875
1.59101E+15	-17.625	12.5	-3
1.59101E+15	-18.3125	-2.375	-8.25
1.59101E+15	-19.5625	-13.3125	-7.625
1.59101E+15	-18.3125	-14.625	-2.25
1.59101E+15	-14.125	-6.8125	-1.75
1.59101E+15	-7.625	-5.4375	-3.25
1.59101E+15	3.6875	-5.25	-2.875
1.59101E+15	14.875	1.4375	-0.75
1.59101E+15	25.625	3.875	6.875
1.59101E+15	27.0625	2.8125	15.125
1.59101E+15	22.125	2.875	21.625
1.59101E+15	25.5	4.0625	18.6875
1.59101E+15	25.375	2.625	10.375
1.59101E+15	23	7.0625	6.5625
1.59101E+15	7.0625	16.5	1.125
1.59101E+15	-16.125	21.25	-2
1.59101E+15	-23.0625	6.6875	-14.25
1.59101E+15	-29.75	-8.75	-17.75
1.59101E+15	-21.0625	-9.625	-18.125
1.59101E+15	-27.875	1.125	-17.75
1.59101E+15	-33.5	6.5	-17.625
1.59101E+15	-34.8125	3.1875	-17.625
1.59101E+15	-27.625	5.5625	-24.375
1.59101E+15	-6.375	8.375	-17.3125
1.59101E+15	-2.6875	16.3125	-15.4375
1.59101E+15	-13.1875	19	-14.3125
1.59101E+15	-22.375	11.625	-11.0625
1.59101E+15	-16.6875	2	-4.6875
1.59101E+15	-13.125	2.0625	0.5
1.59101E+15	-16.4375	2.6875	1.3125
1.59101E+15	-12.8125	3.6875	-3.25
1.59101E+15	-5.8125	2.5	-5.25
1.59101E+15	-7.5	1.25	-2.75
1.59101E+15	-7.0625	-3.375	0.1875
1.59101E+15	-1.0625	-3.5	1.25
1.59101E+15	3.6875	-1.625	2.4375
1.59101E+15	4.5	-1.3125	0.5
1.59101E+15	3.25	-0.75	-1.0625
1.59101E+15	2.375	1.375	-2.625
1.59101E+15	-2.0625	-0.125	-3.5
1.59101E+15	-5.625	-0.875	-4.375
1.59101E+15	-2.5625	-0.0625	-3.875
1.59101E+15	5.0625	-1.3125	-2.375
1.59101E+15	6.625	-5.875	-3.1875
1.59101E+15	5.875	1.625	-2.1875
1.59101E+15	3.5	5.9375	-3.625
1.59101E+15	-13.125	7.625	-4.25
1.59101E+15	-4	1.375	0.125
1.59101E+15	9.4375	-3.6875	1.6875
1.59101E+15	2.4375	-9	3.9375
1.59101E+15	-0.0625	-11.625	3.625
1.59101E+15	4.375	-6.375	0.1875
1.59101E+15	6.4375	-3.75	-4
1.59101E+15	5.25	-2.1875	-2.75
1.59101E+15	15.4375	3.25	0.875
1.59101E+15	13.9375	2.375	7.125
1.59101E+15	4.375	5.25	7.0625
1.59101E+15	-1.8125	0.8125	5.75
1.59101E+15	3.5	-9.5	4.3125
1.59101E+15	12.0625	-9.6875	4.9375
1.59101E+15	6.25	-6.3125	2.4375
1.59101E+15	1.75	-3	-0.9375
1.59101E+15	13.0625	-3.625	0
1.59101E+15	18.6875	1.3125	2.1875
1.59101E+15	1.6875	6	5.875
1.59101E+15	-5.0625	5.5	5.25
1.59101E+15	-7.3125	-1.25	1.25
1.59101E+15	-10.5	-9.375	-5.375
1.59101E+15	-13.75	-6.375	-6.625
1.59101E+15	-5.3125	-2.375	-2.125
1.59101E+15	-3.6875	-1.375	2.4375
1.59101E+15	-4.375	-1.6875	3
1.59101E+15	1	-1.375	2.9375
1.59101E+15	3.3125	-0.75	0.125
1.59101E+15	5.25	0.875	0.1875
1.59101E+15	7.375	-0.8125	1.4375
1.59101E+15	8.625	-4.4375	3.6875
1.59101E+15	8.0625	-1.25	2.375
1.59101E+15	10.6875	3	2.0625
1.59101E+15	10.5625	0.5625	4.375
1.59101E+15	0.25	7.6875	1.375
1.59101E+15	-6.1875	2.5625	4.875
1.59101E+15	-1.5	-6.4375	3.6875
1.59101E+15	2.9375	-9.75	4.3125
1.59101E+15	5.1875	-9.25	7.0625
1.59101E+15	9.1875	-11.3125	9.75
1.59101E+15	18.25	-15.0625	14.875
1.59101E+15	29.625	-11.5625	13.125
1.59101E+15	23.5625	-0.1875	2.1875
1.59101E+15	12.5	5.625	-0.875
1.59101E+15	-7.375	10.9375	-2.875
1.59101E+15	-21.125	8.75	-3.1875
1.59101E+15	-17.4375	-1.5625	-5
1.59101E+15	-15.5625	-4.5625	-5.6875
1.59101E+15	-13.875	-2.25	-8.5625
1.59101E+15	-7.0625	3.75	-6.625
1.59101E+15	3.875	5.25	-4
1.59101E+15	5.8125	2.375	2.125
1.59101E+15	-3.875	-3.4375	3.5625
1.59101E+15	12.1875	7.25	0.0625
1.59101E+15	0	16.75	-1.1875
1.59101E+15	-12.875	18.5625	-4.125
1.59101E+15	-14	7.75	-6.0625
1.59101E+15	-20	-2.5	-6.875
1.59101E+15	-20.9375	-3.4375	2.6875
1.59101E+15	-17.4375	-1.25	3.8125
1.59101E+15	-10	0.1875	1
1.59101E+15	-2.5625	-1.1875	0.625
1.59101E+15	2.4375	-4.0625	1.5625
1.59101E+15	3.4375	-2.8125	0.5625
1.59101E+15	4.6875	-0.4375	-0.4375
1.59101E+15	2.125	0.8125	-0.75
1.59101E+15	-5.4375	-1.0625	-2.8125
1.59101E+15	1.4375	-1.25	-2.375
1.59101E+15	9.6875	0.0625	-1.625
1.59101E+15	7.625	-2.0625	1.4375
1.59101E+15	21.875	2.5	3.9375
1.59101E+15	4.5625	0.5	5.0625
1.59101E+15	-5.5	5.4375	4.875
1.59101E+15	2.125	-0.625	6.4375
1.59101E+15	9.125	-11.9375	5.0625
1.59101E+15	5.0625	-15.75	10.5
1.59101E+15	9.3125	-16.5	10.5
1.59101E+15	8.25	-8.5	9.1875
1.59101E+15	21.0625	-6.4375	3.875
1.59101E+15	14.1875	-3.375	-1.5625
1.59101E+15	7.0625	4.5	-8.1875
1.59101E+15	-8.0625	9.3125	0.3125
1.59101E+15	2.3125	18	6.5
1.59101E+15	-4.125	17.5	7.25
1.59101E+15	-8.8125	-3.0625	-1.5
1.59101E+15	-8	-15.125	-1.375
1.59101E+15	0	-11.6875	2.8125
1.59101E+15	1.75	-8.6875	5.375
1.59101E+15	4.6875	-8.0625	8.4375
1.59101E+15	17.125	-1.4375	10.875
1.59101E+15	24.0625	1.25	12.9375
1.59101E+15	25.125	0.1875	15.3125
1.59101E+15	23.1875	2.75	16.0625
1.59101E+15	22.4375	8.0625	12.5
1.59101E+15	21.625	13.9375	6.8125
1.59101E+15	17.25	11.125	1.25
1.59101E+15	-6.6875	14.6875	-3.25
1.59101E+15	-20.125	21.625	-4.8125
1.59101E+15	-24.875	8.125	-13.0625
1.59101E+15	-28.875	-2.8125	-17.125
1.59101E+15	-23.1875	-5.625	-10.6875
1.59101E+15	-29.125	2.875	-9.0625
1.59101E+15	-30.25	11.5	-15.4375
1.59101E+15	-28.75	12.25	-21.9375
1.59101E+15	-27.5625	1.375	-22.4375
1.59101E+15	-13.1875	1.1875	-19.3125
1.59101E+15	-1.6875	6.4375	-13.1875
1.59101E+15	-12.9375	14.875	-15.125
1.59101E+15	-22.25	16.75	-14
1.59101E+15	-17.1875	7.5	-9.5
1.59101E+15	-13.125	6	-4.25
1.59101E+15	-12.75	6	-1.9375
1.59101E+15	-15.625	1.6875	-2.3125
1.59101E+15	-10.625	-1.375	-3.6875
1.59101E+15	-5.5625	-1.5625	-3
1.59101E+15	-4.75	-2.125	-2.1875
1.59101E+15	-3.3125	-3.375	-1.1875
1.59101E+15	0.1875	-4	1.6875
1.59101E+15	5.125	-3.5	1.8125
1.59101E+15	7.8125	-3.125	0.6875
1.59101E+15	7.5	-1.5	-0.375
1.59101E+15	6.4375	-0.75	-0.8125
1.59101E+15	3.6875	-0.5625	-1.875
1.59101E+15	0.25	-0.5625	-0.625
1.59101E+15	-0.0625	0	-0.75
1.59101E+15	0.9375	0.625	-1
1.59101E+15	1.75	-0.5625	-0.125
1.59101E+15	4.625	-0.6875	0.5
1.59101E+15	2.4375	-1.375	0.9375
1.59101E+15	2.75	-2.4375	0.75
1.59101E+15	3.3125	-1.4375	1.6875
1.59101E+15	4	-1.4375	2.1875
1.59101E+15	1.25	-1.9375	2
1.59101E+15	0.3125	-1.9375	1.9375
1.59101E+15	2.75	-2.625	2.0625
1.59101E+15	5.0625	-3.625	1.6875
1.59101E+15	2.0625	-4.8125	1.9375
1.59101E+15	2.625	-4.1875	3.6875
1.59101E+15	3.25	-3.9375	4.5625
1.59101E+15	0.3125	-3.9375	4.4375
1.59101E+15	3.4375	-3.875	3.4375
1.59101E+15	0.4375	-0.5625	-0.125
1.59101E+15	0.25	2.5625	-2.1875
1.59101E+15	-0.1875	0.5	-0.25
1.59101E+15	-3.1875	-0.25	1
1.59101E+15	-2.5625	-0.875	1.9375
1.59101E+15	-1.6875	-0.1875	1.25
1.59101E+15	1.0625	-2.6875	1.5625
1.59101E+15	5.4375	-6.4375	3.9375
1.59101E+15	3.0625	-6.25	2.125
1.59101E+15	5.4375	-2.5625	0.625
1.59101E+15	10.125	0.25	4.3125
1.59101E+15	18.125	4.8125	16.0625
1.59101E+15	20.875	16.6875	15.5
1.59101E+15	11.4375	18.5	-6.625
1.59101E+15	-15.625	23.3125	-32.3125
1.59101E+15	-21.4375	4	-33.125
1.59101E+15	-8.1875	-5.625	-1.75
1.59101E+15	30.5625	9.8125	19.3125
1.59101E+15	12.6875	16.4375	24.8125
1.59101E+15	-17.3125	2.375	10.5
1.59101E+15	-32.875	-23.4375	-12.0625
1.59101E+15	-29.4375	-22.5	-20.625
1.59101E+15	0.375	-9.4375	-12.5625
1.59101E+15	-1.5	3	-0.0625
1.59101E+15	-9.9375	-2.25	1.125
1.59101E+15	-9.875	-10.75	6.8125
1.59101E+15	14.8125	-8	9.1875
1.59101E+15	31.9375	-5.1875	7.4375
1.59101E+15	19.8125	-7.5	0.5
1.59101E+15	21.3125	-2	-3.5625
1.59101E+15	-4.6875	1.9375	-7.625
1.59101E+15	-15.4375	8.375	-6
1.59101E+15	-7.8125	-1.0625	0.875
1.59101E+15	-2.3125	-13.8125	4.375
1.59101E+15	-3.8125	-20.3125	7.125
1.59101E+15	-4.875	-16.4375	6.5
1.59101E+15	11.9375	-16.0625	10.125
1.59101E+15	24.625	-15.0625	18.4375
1.59101E+15	24.9375	-13.5625	19.8125
1.59101E+15	12	-13.5625	16.5
1.59101E+15	10.9375	-8.5	10.5
1.59101E+15	19.6875	-4.3125	8.625
1.59101E+15	19.5625	-5	9.5625
1.59101E+15	20.125	1.125	9.625
1.59101E+15	22.6875	3.5625	14.5625
1.59101E+15	19.625	1.375	18.375
1.59101E+15	19.375	-1.3125	16.25
1.59101E+15	32.75	3.5	17.6875
1.59101E+15	34.1875	8.75	3.125
1.59101E+15	5.6875	15.5	-9.125
1.59101E+15	-13.9375	23	-10.4375
1.59101E+15	-31.5625	10.375	-8.6875
1.59101E+15	-21.25	-3.6875	-11.5625
1.59101E+15	-12.4375	-6.4375	-11.375
1.59101E+15	-7.1875	5.4375	-9.875
1.59101E+15	-2.9375	-0.25	-4
1.59101E+15	-5.9375	-8	-2.5
1.59101E+15	-8.3125	-6.125	-8.1875
1.59101E+15	-10.25	5.875	-9.25
1.59101E+15	-17.1875	25.625	-10.0625
1.59101E+15	-13.875	21.4375	-6.875
1.59101E+15	-15.25	8.9375	-10.4375
1.59101E+15	-22.8125	0.8125	-2.875
1.59101E+15	-19.1875	-3.1875	3.8125
1.59101E+15	-22.75	0.0625	-1.75
1.59101E+15	-19.8125	3.1875	-7
1.59101E+15	-18.1875	2	-9.875
1.59101E+15	-17	-0.8125	-9.375
1.59101E+15	-5.3125	-1.5	-5.4375
1.59101E+15	2.8125	-1.5625	-4.8125
1.59101E+15	1.375	-4.9375	-2.625
1.59101E+15	-0.5	-1.9375	-2.625
1.59101E+15	11.4375	3.375	0.25
1.59101E+15	-6.8125	8.625	-3.125
1.59101E+15	-8.75	2.0625	-1.5
1.59101E+15	0.5625	-1.5625	1.6875
1.59101E+15	4.5625	-5.125	5.8125
1.59101E+15	1.875	-5	4.3125
1.59101E+15	-1.625	-4.4375	3.0625
1.59101E+15	12.1875	-3.8125	3.375
1.59101E+15	16.5	-4.5	5.5625
1.59101E+15	1.6875	-2.4375	2.3125
1.59101E+15	-0.375	-3	0.9375
1.59101E+15	4.625	-1.75	2
1.59101E+15	14.5625	1.5	2.1875
1.59101E+15	22.375	11.9375	0.5
1.59101E+15	31.75	14.0625	1.9375
1.59101E+15	11.5	10.1875	-0.8125
1.59101E+15	-23.125	4.0625	-8.8125
1.59101E+15	-26.9375	-7.875	-11.5625
1.59101E+15	-11.1875	-0.375	-8.5625
1.59101E+15	-9.875	3.25	-5.1875
1.59101E+15	-14.1875	1	-3
1.59101E+15	-5.1875	0.625	-0.1875
1.59101E+15	0.5	-6.4375	0.9375
1.59101E+15	9.4375	-10.6875	6.3125
1.59101E+15	22.625	-3.375	4.5
1.59101E+15	-7.75	2.3125	-4.8125
1.59101E+15	-6.3125	1.8125	-5.625
1.59101E+15	5.3125	-10.3125	4.5
1.59101E+15	10.875	-13.875	11.75
1.59101E+15	6.75	-13.75	11.25
1.59101E+15	10.6875	-7	7.9375
1.59101E+15	26.0625	-5.25	8.4375
1.59101E+15	17.9375	-11.125	14.125
1.59101E+15	23.0625	-12.8125	11.9375
1.59101E+15	-0.25	-3.1875	9
1.59101E+15	-0.125	8.8125	9.0625
1.59101E+15	12.375	2.6875	9.9375
1.59101E+15	12.0625	-0.8125	6.4375
1.59101E+15	11.5625	4.5	0.4375
1.59101E+15	12.375	-3.4375	2.8125
1.59101E+15	16.625	-5.5625	2.3125
1.59101E+15	8.375	7.625	-6.5625
1.59101E+15	-3.625	13	-6.375
1.59101E+15	-22.3125	17.5625	-8.125
1.59101E+15	-24.4375	8.8125	-13.125
1.59101E+15	-27.375	-3.375	-13.4375
1.59101E+15	-23.0625	0.75	-9.0625
1.59101E+15	-18.3125	2.1875	-1
1.59101E+15	-17.3125	5.375	2.6875
1.59101E+15	-21.75	8.9375	-1
1.59101E+15	-26.1875	8.625	-6.25
1.59101E+15	-22.6875	5.25	-11
1.59101E+15	-18.8125	4.125	-10.75
1.59101E+15	-10.1875	6.125	-7.375
1.59101E+15	-8	6.6875	-4.625
1.59101E+15	-4.4375	4.8125	-4.9375
1.59101E+15	-0.125	3.0625	-3
1.59101E+15	3.0625	1.375	-0.6875
1.59101E+15	6.875	-1.25	0.9375
1.59101E+15	10.4375	-4	2.5625
1.59101E+15	4	-6.5625	3.1875
1.59101E+15	11.75	-4.1875	4.625
1.59101E+15	-2.375	-3.0625	2.3125
1.59101E+15	-4.875	4	1.5625
1.59101E+15	4.5625	-0.6875	1.5
1.59101E+15	6.5625	-8.5	6.5625
1.59101E+15	3.8125	-8.375	8.625
1.59101E+15	-0.5625	-7.1875	3
1.59101E+15	-1.1875	-5.625	-1.4375
1.59101E+15	2.5625	-3.5625	-1.6875
1.59101E+15	1.4375	-1.1875	-1.9375
1.59101E+15	-1.1875	-0.75	-1.1875
1.59101E+15	-1.3125	-0.375	-1.75
1.59101E+15	3.875	-1.375	2.1875
1.59101E+15	9.75	-0.875	4.0625
1.59101E+15	10.5	4.4375	1.25
1.59101E+15	8.3125	7.8125	-2.625
1.59101E+15	5.5625	3.25	-2.375
1.59101E+15	1.1875	-0.6875	-2.9375
1.59101E+15	6.0625	0.375	-2.4375
1.59101E+15	12.8125	4.0625	-1.375
1.59101E+15	14.75	8.75	3.1875
1.59101E+15	5.6875	13.0625	3.125
1.59101E+15	-3.3125	10.6875	0.25
1.59101E+15	-10.3125	-1.4375	-2.9375
1.59101E+15	-18.9375	-13.9375	-8.5
1.59101E+15	-22.4375	-14.5	-5.6875
1.59101E+15	-7.125	-6.5625	1.1875
1.59101E+15	-3.875	-0.3125	6.5
1.59101E+15	-5	3.375	4.5
1.59101E+15	4.6875	2.6875	2.25
1.59101E+15	12.8125	-3	5.4375
1.59101E+15	24.9375	-0.0625	7.4375
1.59101E+15	18.6875	-2.625	4.375
1.59101E+15	2.8125	-5.3125	-0.4375
1.59101E+15	-0.8125	2.9375	-0.75
1.59101E+15	-14.5625	14.5	-3.0625
1.59101E+15	-14.625	12.125	-1.375
1.59101E+15	-4.9375	1.375	-4.0625
1.59101E+15	-3.3125	-2.125	0.8125
1.59101E+15	-7.875	-3.5	1.625
1.59101E+15	-8.8125	-4.0625	-1.375
1.59101E+15	-4.5625	-1.75	-3.3125
1.59101E+15	-2.4375	-0.375	-2.8125
1.59101E+15	-3.5	1.4375	-4.5625
1.59101E+15	-2.75	1.6875	-6.375
1.59101E+15	-4	0.9375	-4.5625
1.59101E+15	-3.25	1.625	-1.8125
1.59101E+15	-4.3125	-2.375	0
1.59101E+15	-6.0625	-4.6875	2.5
1.59101E+15	5.625	-3.5625	2.75
1.59101E+15	16.875	-2.75	4.1875
1.59101E+15	15.375	-9.1875	5.5
1.59101E+15	13.9375	-15.6875	9.8125
1.59101E+15	14.9375	-5.5625	9.3125
1.59101E+15	-16.625	3.125	-1.9375
1.59101E+15	-7.9375	7.25	-6.4375
1.59101E+15	5.5625	-2.375	-0.875
1.59101E+15	3.0625	-4.75	1.0625
1.59101E+15	-1.6875	-4.8125	-1.375
1.59101E+15	-4.625	-3.5	-2.125
1.59101E+15	8	0.6875	-2.9375
1.59101E+15	16.5625	3.375	-3.5
1.59101E+15	21.875	2.625	4.5625
1.59101E+15	22.625	0.4375	8
1.59101E+15	1.25	1.8125	1.9375
1.59101E+15	-15.75	7.6875	0.125
1.59101E+15	-12.125	-2.8125	1.9375
1.59101E+15	-6.9375	-1.1875	-2.8125
1.59101E+15	0.5	4	-0.8125
1.59101E+15	5.0625	-2.3125	7.9375
1.59101E+15	7.5	-10.1875	8.875
1.59101E+15	-2.9375	-8.125	1.25
1.59101E+15	6	5.25	-0.5625
1.59101E+15	-1.5	5.4375	1.375
1.59101E+15	1.5625	2.375	-0.9375
1.59101E+15	2.125	4.8125	-5.6875
1.59101E+15	-6.9375	8.875	-4.625
1.59101E+15	2.8125	10.0625	-5.6875
1.59101E+15	5.875	8.25	-9.125
1.59101E+15	-5.5625	4.75	-2.8125
1.59101E+15	-10.9375	1.875	2.1875
1.59101E+15	-14.0625	-3.625	-0.25
1.59101E+15	-15	-6.75	-2.25
1.59101E+15	-9.75	-1.6875	-2.0625
1.59101E+15	-1.25	2.8125	0.9375
1.59101E+15	3.125	4.375	2.375
1.59101E+15	-2.0625	0.625	0.875
1.59101E+15	0.125	-5.9375	-0.4375
1.59101E+15	7.375	-9.5	2.8125
1.59101E+15	11.9375	-7.6875	0.3125
1.59101E+15	12.125	-2.125	0.8125
1.59101E+15	-0.8125	0.375	0.5
1.59101E+15	-10.5625	7.3125	-0.3125
1.59101E+15	2	1.8125	1.8125
1.59101E+15	4.5625	-6.625	7
1.59101E+15	2.5	-10.5625	13.9375
1.59101E+15	4.3125	-13.5625	12.9375
1.59101E+15	8.5625	-8.625	11.875
1.59101E+15	16.3125	-4.4375	8.875
1.59101E+15	15.5	-1.375	7.9375
1.59101E+15	13.8125	0	8.125
1.59101E+15	18.0625	4.625	7.375
1.59101E+15	7.625	1.5	0.875
1.59101E+15	2.4375	1.9375	-4.3125
1.59101E+15	3.875	14.5	-0.0625
1.59101E+15	-6.875	24.9375	-4
1.59101E+15	-13.75	5.25	-7.625
1.59101E+15	-18.875	-4.875	-12.5
1.59101E+15	-10.375	-3.125	-4.9375
1.59101E+15	-4.75	-1.375	-1.25
1.59101E+15	-1.875	2	-5.5
1.59101E+15	-4.125	1.625	-3.3125
1.59101E+15	-2.125	-0.5	-4.375
1.59101E+15	9.125	-0.9375	-0.5625
1.59101E+15	-5.5	8.1875	-5.8125
1.59101E+15	-25.5	7.0625	-2.1875
1.59101E+15	-11.5625	1.6875	-4.8125
1.59101E+15	-7	1.125	-3
1.59101E+15	-10.125	0.5	1.9375
1.59101E+15	-0.1875	-0.75	-0.5
1.59101E+15	7.25	-2.9375	1.9375
1.59101E+15	12.625	-5.5	-0.625
1.59101E+15	7.5	6.6875	-1.875
1.59101E+15	-14.75	15.6875	-5.8125
1.59101E+15	-11.25	13.8125	-7.5
1.59101E+15	-5.4375	4	-6.9375
1.59101E+15	-16.8125	-1.8125	-0.8125
1.59101E+15	-16.25	-4.5625	0.625
1.59101E+15	-4.1875	-6.4375	-0.1875
1.59101E+15	-3.625	-4.1875	-1.875
1.59101E+15	0.5	0.5	-1.1875
1.59101E+15	6.6875	1.875	1.0625
1.59101E+15	8.8125	6.4375	0.75
1.59101E+15	5.6875	7.0625	1
1.59101E+15	15.75	6.4375	-5
1.59101E+15	3.3125	0.0625	-4.625
1.59101E+15	-6.75	0.25	-8.625
1.59101E+15	-2	6.625	-1
1.59101E+15	-3	4.3125	-0.125
1.59101E+15	-9.5	-0.9375	-1.125
1.59101E+15	-7.9375	-1.0625	-0.6875
1.59101E+15	-1.5625	0.6875	2.8125
1.59101E+15	3.875	-0.75	3.3125
1.59101E+15	7.4375	-6.3125	5.5
1.59101E+15	14.125	-11.25	8.625
1.59101E+15	13.5625	-10	5.3125
1.59101E+15	14.1875	-2.375	-1.25
1.59101E+15	1.125	6.625	-4.1875
1.59101E+15	-10.6875	16.5625	-3.625
1.59101E+15	-14.1875	12.1875	-6.8125
1.59101E+15	-7	-5.0625	-4.625
1.59101E+15	-9.6875	-6.875	4.1875
1.59101E+15	-4.9375	-7.3125	7
1.59101E+15	2.5	-6.6875	5.4375
1.59101E+15	8.3125	-8.25	4.4375
1.59101E+15	8.5	-10.25	6.375
1.59101E+15	2.75	-12.5625	9.5
1.59101E+15	12.1875	-11.1875	9.9375
1.59101E+15	5.1875	-16.375	11.75
1.59101E+15	8.5	-12.375	11.25
1.59101E+15	16.375	-6.375	11.375
1.59101E+15	16.75	-5.25	10.5
1.59101E+15	11.875	-4.6875	7.625
1.59101E+15	9.875	-4.75	4.125
1.59101E+15	3.3125	-3.375	-0.1875
1.59101E+15	-0.125	0	-4.625
[truncated: 1,524 more rows]
