# Supplementary material for: Physical human locomotion prediction using manifold regularization
Source: PeerJ Comput Sci. 2022 Oct 12;8:e1105. doi: 10.7717/peerj-cs.1105 (PMC9575869; doi:10.7717/peerj-cs.1105)
Supplement: Supplemental Information 5 [file peerj-cs-08-1105-s005.csv]

1.59101E+15	0.157227	-0.401367	0.887695
1.59101E+15	0.189941	-0.361816	0.88916
1.59101E+15	0.252441	-0.376465	0.923828
1.59101E+15	0.288086	-0.404297	0.943359
1.59101E+15	0.3125	-0.443848	0.946289
1.59101E+15	0.44873	-0.375488	0.921875
1.59101E+15	0.616699	-0.285645	0.877441
1.59101E+15	0.541504	-0.26709	0.864746
1.59101E+15	0.509766	-0.280273	0.811523
1.59101E+15	0.51123	-0.357422	0.740723
1.59101E+15	0.45459	-0.446289	0.692383
1.59101E+15	0.365234	-0.397949	0.690918
1.59101E+15	0.240234	-0.377441	0.663574
1.59101E+15	0.114746	-0.411133	0.690918
1.59101E+15	-0.0209961	-0.453613	0.692383
1.59101E+15	-0.144531	-0.41748	0.695801
1.59101E+15	-0.229492	-0.436523	0.766113
1.59101E+15	-0.288086	-0.49707	0.855957
1.59101E+15	-0.370605	-0.57959	0.85498
1.59101E+15	-0.425781	-0.589355	0.823242
1.59101E+15	-0.405273	-0.574219	0.799316
1.59101E+15	-0.339355	-0.583008	0.728027
1.59101E+15	-0.338867	-0.602051	0.728027
1.59101E+15	-0.249512	-0.599121	0.690918
1.59101E+15	-0.171387	-0.501953	0.772461
1.59101E+15	-0.138184	-0.509766	0.803711
1.59101E+15	-0.00439453	-0.500977	0.918457
1.59101E+15	0.145508	-0.428711	0.938965
1.59101E+15	0.136719	-0.277832	0.917969
1.59101E+15	0.207031	-0.25	0.92041
1.59101E+15	0.35498	-0.487305	0.980957
1.59101E+15	0.410645	-0.537598	1.021
1.59101E+15	0.359375	-0.42627	0.973633
1.59101E+15	0.213867	-0.40625	0.905273
1.59101E+15	0.122559	-0.400391	0.863281
1.59101E+15	0.157227	-0.454102	0.825195
1.59101E+15	0.158203	-0.429688	0.85498
1.59101E+15	0.145996	-0.477539	0.845703
1.59101E+15	0.128906	-0.431641	0.821777
1.59101E+15	0.0849609	-0.498047	0.873047
1.59101E+15	0.0209961	-0.627441	0.907715
1.59101E+15	0.00976563	-0.655762	0.893066
1.59101E+15	-0.0380859	-0.510742	0.855469
1.59101E+15	-0.0498047	-0.521484	0.820313
1.59101E+15	-0.0131836	-0.566895	0.82666
1.59101E+15	-0.00195313	-0.537598	0.856934
1.59101E+15	0.0541992	-0.504395	0.867676
1.59101E+15	0.0869141	-0.470215	0.868164
1.59101E+15	0.0585938	-0.466309	0.879395
1.59101E+15	0.0615234	-0.480957	0.904785
1.59101E+15	0.0742188	-0.501465	0.911133
1.59101E+15	0.0874023	-0.493652	0.912109
1.59101E+15	0.116211	-0.472168	0.895508
1.59101E+15	0.133789	-0.385742	0.874512
1.59101E+15	0.179199	-0.36084	0.812988
1.59101E+15	0.243164	-0.351563	0.814453
1.59101E+15	0.266602	-0.364258	0.820801
1.59101E+15	0.235352	-0.363281	0.800293
1.59101E+15	0.228027	-0.333496	0.82666
1.59101E+15	0.165527	-0.274902	0.83252
1.59101E+15	0.0922852	-0.314453	0.833008
1.59101E+15	0.0849609	-0.407227	0.856445
1.59101E+15	0.0678711	-0.437012	0.890625
1.59101E+15	-0.0136719	-0.450195	0.902832
1.59101E+15	-0.107422	-0.452637	0.918945
1.59101E+15	-0.141113	-0.496094	0.889648
1.59101E+15	-0.111328	-0.535156	0.863281
1.59101E+15	-0.0888672	-0.541016	0.829102
1.59101E+15	-0.0473633	-0.524414	0.79834
1.59101E+15	0.015625	-0.476074	0.774902
1.59101E+15	0.0581055	-0.403809	0.774902
1.59101E+15	0.105957	-0.339355	0.762207
1.59101E+15	0.164063	-0.351074	0.766113
1.59101E+15	0.24707	-0.38916	0.773438
1.59101E+15	0.320313	-0.393555	0.773438
1.59101E+15	0.300293	-0.405273	0.772461
1.59101E+15	0.225586	-0.408691	0.779297
1.59101E+15	0.191406	-0.427734	0.79541
1.59101E+15	0.218262	-0.45752	0.828613
1.59101E+15	0.187988	-0.459961	0.834961
1.59101E+15	0.182617	-0.426758	0.841309
1.59101E+15	0.133301	-0.431641	0.844238
1.59101E+15	0.19873	-0.442871	0.83252
1.59101E+15	0.216309	-0.48877	0.865234
1.59101E+15	0.165039	-0.480469	0.852051
1.59101E+15	0.191406	-0.471191	0.836426
1.59101E+15	0.157227	-0.47998	0.810059
1.59101E+15	0.11084	-0.500977	0.811035
1.59101E+15	0.0615234	-0.479492	0.803711
1.59101E+15	-0.00976563	-0.462402	0.806152
1.59101E+15	-0.046875	-0.476074	0.807617
1.59101E+15	-0.0737305	-0.471191	0.816406
1.59101E+15	-0.0541992	-0.493164	0.84375
1.59101E+15	-0.0258789	-0.526855	0.866699
1.59101E+15	-0.0361328	-0.558105	0.894531
1.59101E+15	-0.0595703	-0.573242	0.874023
1.59101E+15	-0.0366211	-0.570313	0.86084
1.59101E+15	-0.0297852	-0.559082	0.851074
1.59101E+15	-0.0332031	-0.583008	0.772461
1.59101E+15	-0.0180664	-0.615234	0.796387
1.59101E+15	-0.000976563	-0.620117	0.77002
1.59101E+15	0.0258789	-0.58252	0.800781
1.59101E+15	0.00830078	-0.59375	0.774902
1.59101E+15	-0.00341797	-0.572754	0.766602
1.59101E+15	-0.015625	-0.576172	0.773926
1.59101E+15	-0.0361328	-0.546875	0.77832
1.59101E+15	-0.0439453	-0.54541	0.78418
1.59101E+15	-0.0219727	-0.52832	0.793945
1.59101E+15	0.00537109	-0.508301	0.785156
1.59101E+15	0.0292969	-0.509277	0.761719
1.59101E+15	0.0976563	-0.495117	0.750488
1.59101E+15	0.193359	-0.467285	0.739746
1.59101E+15	0.312012	-0.476563	0.71875
1.59101E+15	0.397461	-0.475586	0.73877
1.59101E+15	0.447266	-0.481934	0.785645
1.59101E+15	0.392578	-0.470703	0.809082
1.59101E+15	0.373047	-0.454102	0.841797
1.59101E+15	0.306152	-0.534668	0.867676
1.59101E+15	0.211914	-0.605957	0.875488
1.59101E+15	0.121582	-0.621094	0.839355
1.59101E+15	0.0161133	-0.625977	0.839355
1.59101E+15	-0.0825195	-0.60498	0.776367
1.59101E+15	-0.134277	-0.572754	0.74707
1.59101E+15	-0.138184	-0.553711	0.724609
1.59101E+15	-0.139648	-0.546875	0.755859
1.59101E+15	-0.185059	-0.525879	0.734863
1.59101E+15	-0.217773	-0.541992	0.762207
1.59101E+15	-0.247559	-0.558594	0.803711
1.59101E+15	-0.233398	-0.617188	0.80957
1.59101E+15	-0.172363	-0.65625	0.844727
1.59101E+15	-0.154785	-0.654297	0.794434
1.59101E+15	-0.0986328	-0.663086	0.791504
1.59101E+15	-0.0629883	-0.599121	0.77002
1.59101E+15	-0.0410156	-0.561035	0.744141
1.59101E+15	0.108398	-0.522461	0.72998
1.59101E+15	0.22168	-0.578613	0.686035
1.59101E+15	0.260254	-0.58252	0.723145
1.59101E+15	0.361816	-0.565918	0.750977
1.59101E+15	0.403809	-0.577148	0.737793
1.59101E+15	0.387695	-0.570801	0.782715
1.59101E+15	0.317871	-0.535645	0.80127
1.59101E+15	0.187988	-0.549805	0.892578
1.59101E+15	0.12793	-0.535156	0.905762
1.59101E+15	0.10791	-0.514648	0.876953
1.59101E+15	0.0664063	-0.520996	0.834961
1.59101E+15	0.034668	-0.541504	0.805176
1.59101E+15	0.0229492	-0.529785	0.774414
1.59101E+15	0.0170898	-0.499512	0.753906
1.59101E+15	0.0263672	-0.508789	0.745117
1.59101E+15	0.0327148	-0.520996	0.737305
1.59101E+15	0.0751953	-0.54834	0.756836
1.59101E+15	0.0976563	-0.548828	0.770508
1.59101E+15	0.115234	-0.550293	0.79248
1.59101E+15	0.129395	-0.530762	0.810547
1.59101E+15	0.134766	-0.536133	0.850098
1.59101E+15	0.140625	-0.522949	0.86084
1.59101E+15	0.140625	-0.515137	0.871582
1.59101E+15	0.12793	-0.515137	0.907715
1.59101E+15	0.107422	-0.521484	0.890137
1.59101E+15	0.0961914	-0.510254	0.863281
1.59101E+15	0.0893555	-0.50293	0.84375
1.59101E+15	0.0839844	-0.494141	0.824219
1.59101E+15	0.090332	-0.487793	0.814941
1.59101E+15	0.101563	-0.496094	0.807129
1.59101E+15	0.124512	-0.476074	0.791016
1.59101E+15	0.135742	-0.456543	0.782227
1.59101E+15	0.145996	-0.435547	0.754883
1.59101E+15	0.170898	-0.407715	0.754883
1.59101E+15	0.191895	-0.405273	0.763184
1.59101E+15	0.187988	-0.41748	0.776855
1.59101E+15	0.169434	-0.413574	0.794922
1.59101E+15	0.145508	-0.412598	0.809082
1.59101E+15	0.13623	-0.40625	0.827148
1.59101E+15	0.141602	-0.411621	0.837891
1.59101E+15	0.13623	-0.415527	0.851563
1.59101E+15	0.125977	-0.421387	0.858887
1.59101E+15	0.142578	-0.430664	0.862793
1.59101E+15	0.155762	-0.438965	0.852539
1.59101E+15	0.15332	-0.456543	0.839844
1.59101E+15	0.149414	-0.463379	0.820801
1.59101E+15	0.152832	-0.469727	0.811035
1.59101E+15	0.14502	-0.474609	0.801758
1.59101E+15	0.133789	-0.473633	0.804199
1.59101E+15	0.134277	-0.469727	0.803223
1.59101E+15	0.132813	-0.46582	0.81543
1.59101E+15	0.130371	-0.467285	0.815918
1.59101E+15	0.130371	-0.461914	0.827637
1.59101E+15	0.132813	-0.461914	0.833008
1.59101E+15	0.136719	-0.471191	0.844727
1.59101E+15	0.133301	-0.472168	0.849121
1.59101E+15	0.134277	-0.469238	0.840332
1.59101E+15	0.140137	-0.46875	0.827637
1.59101E+15	0.13623	-0.472656	0.83252
1.59101E+15	0.138672	-0.473633	0.836914
1.59101E+15	0.139648	-0.46875	0.824707
1.59101E+15	0.143555	-0.470215	0.824219
1.59101E+15	0.139648	-0.466797	0.828125
1.59101E+15	0.13623	-0.470215	0.825684
1.59101E+15	0.135254	-0.472656	0.833008
1.59101E+15	0.137207	-0.464355	0.833496
1.59101E+15	0.138184	-0.461914	0.832031
1.59101E+15	0.140137	-0.461426	0.827637
1.59101E+15	0.13916	-0.460938	0.831543
1.59101E+15	0.14502	-0.453125	0.829102
1.59101E+15	0.14209	-0.446777	0.82666
1.59101E+15	0.141113	-0.449219	0.826172
1.59101E+15	0.152832	-0.453125	0.820801
1.59101E+15	0.159668	-0.439453	0.82666
1.59101E+15	0.155762	-0.436035	0.814453
1.59101E+15	0.156738	-0.430664	0.814941
1.59101E+15	0.15918	-0.42627	0.811035
1.59101E+15	0.154785	-0.417969	0.817383
1.59101E+15	0.148926	-0.421875	0.821289
1.59101E+15	0.155273	-0.423828	0.819336
1.59101E+15	0.154785	-0.427734	0.832031
1.59101E+15	0.152832	-0.426758	0.834961
1.59101E+15	0.158691	-0.437012	0.840332
1.59101E+15	0.147461	-0.438477	0.833008
1.59101E+15	0.143066	-0.449707	0.839355
1.59101E+15	0.147461	-0.457031	0.836914
1.59101E+15	0.141113	-0.460938	0.837891
1.59101E+15	0.140625	-0.458984	0.830566
1.59101E+15	0.138672	-0.457031	0.82373
1.59101E+15	0.133789	-0.453613	0.824707
1.59101E+15	0.137695	-0.458008	0.831543
1.59101E+15	0.138184	-0.456543	0.828613
1.59101E+15	0.139648	-0.452148	0.82373
1.59101E+15	0.145508	-0.443359	0.82959
1.59101E+15	0.144043	-0.456543	0.831055
1.59101E+15	0.14502	-0.457031	0.831543
1.59101E+15	0.152832	-0.458008	0.833984
1.59101E+15	0.150879	-0.458008	0.829102
1.59101E+15	0.143555	-0.457031	0.827148
1.59101E+15	0.138672	-0.460449	0.835449
1.59101E+15	0.141113	-0.45459	0.820313
1.59101E+15	0.138184	-0.447754	0.816406
1.59101E+15	0.13916	-0.447266	0.824219
1.59101E+15	0.140625	-0.462891	0.828613
1.59101E+15	0.140625	-0.464355	0.830566
1.59101E+15	0.142578	-0.453613	0.821777
1.59101E+15	0.143555	-0.447754	0.832031
1.59101E+15	0.139648	-0.453125	0.824707
1.59101E+15	0.140625	-0.451172	0.835938
1.59101E+15	0.141602	-0.448242	0.834961
1.59101E+15	0.146973	-0.44873	0.835938
1.59101E+15	0.141113	-0.443848	0.825684
1.59101E+15	0.140625	-0.447266	0.830078
1.59101E+15	0.139648	-0.448242	0.833496
1.59101E+15	0.148438	-0.447754	0.831055
1.59101E+15	0.148438	-0.453613	0.828613
1.59101E+15	0.144531	-0.453125	0.824707
1.59101E+15	0.149414	-0.453613	0.820801
1.59101E+15	0.148926	-0.447266	0.829102
1.59101E+15	0.139648	-0.446777	0.827148
1.59101E+15	0.138672	-0.449219	0.82959
1.59101E+15	0.142578	-0.45166	0.826172
1.59101E+15	0.138672	-0.449707	0.827148
1.59101E+15	0.137207	-0.448242	0.829102
1.59101E+15	0.144043	-0.447266	0.831055
1.59101E+15	0.141602	-0.455566	0.832031
1.59101E+15	0.146484	-0.455078	0.833008
1.59101E+15	0.141602	-0.452637	0.838867
1.59101E+15	0.142578	-0.450195	0.825195
1.59101E+15	0.144531	-0.454102	0.82959
1.59101E+15	0.144531	-0.45752	0.830566
1.59101E+15	0.14209	-0.453613	0.82666
1.59101E+15	0.138184	-0.455566	0.823242
1.59101E+15	0.141602	-0.453613	0.826172
1.59101E+15	0.143066	-0.446777	0.820801
1.59101E+15	0.143066	-0.453125	0.824219
1.59101E+15	0.147949	-0.462402	0.828613
1.59101E+15	0.147461	-0.458008	0.837891
1.59101E+15	0.146484	-0.447754	0.835449
1.59101E+15	0.144043	-0.446289	0.834961
1.59101E+15	0.14209	-0.454102	0.832031
1.59101E+15	0.144043	-0.457031	0.828613
1.59101E+15	0.144043	-0.453125	0.82666
1.59101E+15	0.142578	-0.451172	0.822754
1.59101E+15	0.145508	-0.447754	0.820801
1.59101E+15	0.141602	-0.455078	0.829102
1.59101E+15	0.141602	-0.447266	0.82666
1.59101E+15	0.145996	-0.445313	0.827148
1.59101E+15	0.145508	-0.453613	0.827148
1.59101E+15	0.143555	-0.456055	0.831055
1.59101E+15	0.140137	-0.459473	0.841797
1.59101E+15	0.138184	-0.449219	0.827637
1.59101E+15	0.13916	-0.450684	0.830566
1.59101E+15	0.141602	-0.448242	0.82959
1.59101E+15	0.140137	-0.452637	0.831543
1.59101E+15	0.139648	-0.45166	0.825684
1.59101E+15	0.147461	-0.453613	0.823242
1.59101E+15	0.142578	-0.450684	0.822266
1.59101E+15	0.14502	-0.456543	0.830078
1.59101E+15	0.145508	-0.45166	0.835938
1.59101E+15	0.14502	-0.453613	0.836914
1.59101E+15	0.139648	-0.455078	0.836426
1.59101E+15	0.140137	-0.455566	0.831543
1.59101E+15	0.14209	-0.453125	0.834473
1.59101E+15	0.145508	-0.458496	0.82666
1.59101E+15	0.141113	-0.457031	0.828125
1.59101E+15	0.143066	-0.458496	0.82373
1.59101E+15	0.145508	-0.450684	0.820313
1.59101E+15	0.143066	-0.446289	0.822754
1.59101E+15	0.143066	-0.45752	0.816895
1.59101E+15	0.142578	-0.463379	0.836914
1.59101E+15	0.144531	-0.448242	0.839844
1.59101E+15	0.142578	-0.443359	0.837402
1.59101E+15	0.136719	-0.448242	0.833008
1.59101E+15	0.143066	-0.452148	0.823242
1.59101E+15	0.143555	-0.45166	0.823242
1.59101E+15	0.138672	-0.452148	0.821289
1.59101E+15	0.143555	-0.452148	0.818848
1.59101E+15	0.141602	-0.450684	0.827637
1.59101E+15	0.144043	-0.449219	0.827637
1.59101E+15	0.146484	-0.450195	0.828613
1.59101E+15	0.146484	-0.449219	0.828613
1.59101E+15	0.144531	-0.451172	0.83252
1.59101E+15	0.145508	-0.44873	0.834961
1.59101E+15	0.140625	-0.453613	0.828613
1.59101E+15	0.142578	-0.446777	0.824707
1.59101E+15	0.141113	-0.448242	0.822754
1.59101E+15	0.142578	-0.448242	0.827148
1.59101E+15	0.147949	-0.446777	0.833984
1.59101E+15	0.145996	-0.450684	0.821777
1.59101E+15	0.146973	-0.456055	0.827148
1.59101E+15	0.151367	-0.459473	0.820801
1.59101E+15	0.144531	-0.456055	0.833496
1.59101E+15	0.140625	-0.450195	0.834961
1.59101E+15	0.139648	-0.45166	0.833984
1.59101E+15	0.13916	-0.456055	0.834961
1.59101E+15	0.141602	-0.458008	0.833984
1.59101E+15	0.140137	-0.458984	0.831543
1.59101E+15	0.143555	-0.459961	0.827148
1.59101E+15	0.137695	-0.460938	0.831055
1.59101E+15	0.121582	-0.452637	0.852051
1.59101E+15	0.09375	-0.464844	0.865723
1.59101E+15	0.0854492	-0.438965	0.934082
1.59101E+15	0.027832	-0.418457	1.00977
1.59101E+15	0.0112305	-0.52832	0.977539
1.59101E+15	-0.0141602	-0.540039	0.957031
1.59101E+15	0.0336914	-0.459961	0.887695
1.59101E+15	0.0742188	-0.578125	0.800781
1.59101E+15	0.152344	-0.61084	0.722168
1.59101E+15	0.287109	-0.505859	0.688477
1.59101E+15	0.294922	-0.378906	0.672363
1.59101E+15	0.308105	-0.296387	0.677246
1.59101E+15	0.391113	-0.202148	0.717773
1.59101E+15	0.421387	-0.211914	0.805176
1.59101E+15	0.396973	-0.230957	0.818359
1.59101E+15	0.337402	-0.268555	0.806152
1.59101E+15	0.284668	-0.333984	0.780762
1.59101E+15	0.281738	-0.376953	0.789063
1.59101E+15	0.301758	-0.387695	0.80957
1.59101E+15	0.275391	-0.416992	0.819336
1.59101E+15	0.211426	-0.475098	0.837402
1.59101E+15	0.180664	-0.49707	0.833008
1.59101E+15	0.138184	-0.447266	0.851074
1.59101E+15	0.0957031	-0.411621	0.862793
1.59101E+15	0.0776367	-0.387207	0.887207
1.59101E+15	0.0537109	-0.393066	0.933594
1.59101E+15	0.0561523	-0.374512	0.915527
1.59101E+15	0.103516	-0.362793	0.90918
1.59101E+15	0.137695	-0.401855	0.880859
1.59101E+15	0.163574	-0.418457	0.870117
1.59101E+15	0.184082	-0.405273	0.835938
1.59101E+15	0.190918	-0.40918	0.828125
1.59101E+15	0.200684	-0.424316	0.814941
1.59101E+15	0.240234	-0.396484	0.833496
1.59101E+15	0.225098	-0.398926	0.835938
1.59101E+15	0.217285	-0.389648	0.849121
1.59101E+15	0.211914	-0.386719	0.850586
1.59101E+15	0.205566	-0.38916	0.849609
1.59101E+15	0.189941	-0.40918	0.87207
1.59101E+15	0.151855	-0.431152	0.870117
1.59101E+15	0.137207	-0.422363	0.868164
1.59101E+15	0.154785	-0.41748	0.862305
1.59101E+15	0.16748	-0.417969	0.851563
1.59101E+15	0.186523	-0.407715	0.853516
1.59101E+15	0.221191	-0.391602	0.84668
1.59101E+15	0.243652	-0.374512	0.833984
1.59101E+15	0.241211	-0.349121	0.828613
1.59101E+15	0.278809	-0.298828	0.791016
1.59101E+15	0.340332	-0.256348	0.758301
1.59101E+15	0.378906	-0.418457	0.861816
1.59101E+15	0.227051	-0.33252	0.78125
1.59101E+15	0.120605	-0.239746	0.730957
1.59101E+15	0.158203	-0.29834	0.723145
1.59101E+15	0.294434	-0.385742	0.866699
1.59101E+15	0.254395	-0.413574	0.922852
1.59101E+15	0.127441	-0.421875	0.942383
1.59101E+15	0.0654297	-0.436523	0.931152
1.59101E+15	0.0932617	-0.452637	0.896484
1.59101E+15	0.128906	-0.494629	0.859863
1.59101E+15	0.0825195	-0.493164	0.847656
1.59101E+15	0.074707	-0.376465	0.80957
1.59101E+15	0.178223	-0.29834	0.878418
1.59101E+15	0.210938	-0.305176	0.819336
1.59101E+15	0.143555	-0.32959	0.740723
1.59101E+15	0.1875	-0.44873	0.822266
1.59101E+15	0.253906	-0.471191	0.882813
1.59101E+15	0.206055	-0.450195	0.858398
1.59101E+15	0.155762	-0.45752	0.845215
1.59101E+15	0.164551	-0.459473	0.827148
1.59101E+15	0.169434	-0.45459	0.844727
1.59101E+15	0.16748	-0.416016	0.84375
1.59101E+15	0.183594	-0.40332	0.849609
1.59101E+15	0.1875	-0.419434	0.845703
1.59101E+15	0.183594	-0.414063	0.848633
1.59101E+15	0.1875	-0.419922	0.837402
1.59101E+15	0.182129	-0.428711	0.825684
1.59101E+15	0.17334	-0.440918	0.823242
1.59101E+15	0.165039	-0.433105	0.830078
1.59101E+15	0.163086	-0.411133	0.820801
1.59101E+15	0.185059	-0.433105	0.831055
1.59101E+15	0.191406	-0.438477	0.845703
1.59101E+15	0.167969	-0.444824	0.841309
1.59101E+15	0.155273	-0.439453	0.833496
1.59101E+15	0.180176	-0.425293	0.84668
1.59101E+15	0.209473	-0.432617	0.853027
1.59101E+15	0.222656	-0.325195	0.853516
1.59101E+15	0.150879	-0.358887	0.778809
1.59101E+15	0.131348	-0.393066	0.806152
1.59101E+15	0.205566	-0.436035	0.882813
1.59101E+15	0.159668	-0.435547	0.884277
1.59101E+15	0.15918	-0.412598	0.875488
1.59101E+15	0.145508	-0.399414	0.824219
1.59101E+15	0.154297	-0.446777	0.825195
1.59101E+15	0.174316	-0.459473	0.810059
1.59101E+15	0.196777	-0.446777	0.828613
1.59101E+15	0.189453	-0.39209	0.81543
1.59101E+15	0.203125	-0.381348	0.835449
1.59101E+15	0.223633	-0.394531	0.853027
1.59101E+15	0.191406	-0.416992	0.831543
1.59101E+15	0.172363	-0.42041	0.831055
1.59101E+15	0.175293	-0.42041	0.825684
1.59101E+15	0.176758	-0.421875	0.834961
1.59101E+15	0.181152	-0.428711	0.838867
1.59101E+15	0.181152	-0.422363	0.842773
1.59101E+15	0.179199	-0.401855	0.84082
1.59101E+15	0.177246	-0.409668	0.83252
1.59101E+15	0.177246	-0.412598	0.847168
1.59101E+15	0.181152	-0.425293	0.838867
1.59101E+15	0.180664	-0.429688	0.837891
1.59101E+15	0.171387	-0.401855	0.835938
1.59101E+15	0.17627	-0.410156	0.837891
1.59101E+15	0.167969	-0.437012	0.834473
1.59101E+15	0.17041	-0.427246	0.839355
1.59101E+15	0.194824	-0.416016	0.856934
1.59101E+15	0.174316	-0.414063	0.841797
1.59101E+15	0.161133	-0.42041	0.835938
1.59101E+15	0.172363	-0.397949	0.836914
1.59101E+15	0.173828	-0.387695	0.855469
1.59101E+15	0.193848	-0.399902	0.814453
1.59101E+15	0.181152	-0.409668	0.828125
1.59101E+15	0.176758	-0.357422	0.818848
1.59101E+15	0.136719	-0.296875	0.815918
1.59101E+15	0.130859	-0.29834	0.803223
1.59101E+15	0.246094	-0.374512	0.88916
1.59101E+15	0.269531	-0.508789	0.909668
1.59101E+15	0.19043	-0.478516	0.88916
1.59101E+15	0.114746	-0.452148	0.844727
1.59101E+15	0.0898438	-0.460449	0.822754
1.59101E+15	0.101563	-0.378418	0.81543
1.59101E+15	0.15625	-0.314453	0.891113
1.59101E+15	0.186523	-0.327637	0.817871
1.59101E+15	0.174805	-0.393066	0.804199
1.59101E+15	0.225098	-0.437012	0.849121
1.59101E+15	0.208008	-0.461426	0.834473
1.59101E+15	0.169922	-0.464355	0.873535
1.59101E+15	0.128418	-0.484863	0.835938
1.59101E+15	0.145996	-0.481445	0.832031
1.59101E+15	0.162598	-0.336426	0.856445
1.59101E+15	0.173828	-0.322754	0.806152
1.59101E+15	0.161621	-0.419434	0.846191
1.59101E+15	0.212891	-0.391602	0.861328
1.59101E+15	0.208984	-0.443848	0.861328
1.59101E+15	0.15625	-0.423828	0.831055
1.59101E+15	0.15625	-0.42627	0.811035
1.59101E+15	0.213379	-0.457031	0.849121
1.59101E+15	0.210449	-0.451172	0.781738
1.59101E+15	0.145996	-0.415527	0.873047
1.59101E+15	0.242188	-0.353027	0.811035
1.59101E+15	0.192871	-0.428223	0.80957
1.59101E+15	0.162598	-0.34668	0.824219
1.59101E+15	0.188477	-0.396484	0.880371
1.59101E+15	0.191406	-0.418457	0.852051
1.59101E+15	0.143555	-0.433594	0.849609
1.59101E+15	0.141602	-0.430664	0.831543
1.59101E+15	0.170898	-0.458984	0.842285
1.59101E+15	0.163086	-0.455078	0.833008
1.59101E+15	0.152832	-0.426758	0.825195
1.59101E+15	0.189453	-0.413086	0.842285
1.59101E+15	0.194336	-0.413574	0.834473
1.59101E+15	0.171875	-0.404297	0.841797
1.59101E+15	0.175293	-0.407715	0.835449
1.59101E+15	0.17627	-0.422852	0.835938
1.59101E+15	0.167969	-0.419434	0.837402
1.59101E+15	0.173828	-0.429199	0.836426
1.59101E+15	0.184082	-0.426758	0.836914
1.59101E+15	0.183594	-0.418945	0.833984
1.59101E+15	0.186523	-0.415039	0.836426
1.59101E+15	0.176758	-0.424316	0.828613
1.59101E+15	0.168457	-0.421387	0.841309
1.59101E+15	0.177246	-0.418945	0.838379
1.59101E+15	0.185547	-0.420898	0.837402
1.59101E+15	0.17041	-0.427246	0.830566
1.59101E+15	0.161621	-0.424316	0.828125
1.59101E+15	0.166016	-0.421387	0.827148
1.59101E+15	0.182129	-0.430664	0.824707
1.59101E+15	0.179688	-0.435059	0.832031
1.59101E+15	0.180664	-0.430664	0.835938
1.59101E+15	0.175293	-0.414551	0.835449
1.59101E+15	0.176758	-0.416992	0.836914
1.59101E+15	0.170898	-0.428711	0.829102
1.59101E+15	0.162598	-0.432617	0.836914
1.59101E+15	0.16748	-0.427246	0.840332
1.59101E+15	0.17334	-0.428223	0.834961
1.59101E+15	0.172363	-0.428711	0.833008
1.59101E+15	0.172363	-0.422363	0.836426
1.59101E+15	0.163574	-0.427734	0.844727
1.59101E+15	0.155762	-0.423828	0.848633
1.59101E+15	0.161133	-0.430176	0.84375
1.59101E+15	0.158691	-0.437012	0.848633
1.59101E+15	0.165039	-0.428223	0.84082
1.59101E+15	0.177734	-0.42041	0.831543
1.59101E+15	0.177246	-0.405762	0.821777
1.59101E+15	0.17334	-0.410156	0.826172
1.59101E+15	0.172363	-0.418457	0.833008
1.59101E+15	0.170898	-0.419434	0.854004
1.59101E+15	0.168457	-0.413086	0.848633
1.59101E+15	0.186523	-0.399902	0.860352
1.59101E+15	0.183594	-0.403809	0.855469
1.59101E+15	0.191406	-0.435547	0.831055
1.59101E+15	0.196289	-0.436523	0.838379
1.59101E+15	0.199707	-0.370605	0.887695
1.59101E+15	0.236328	-0.355957	0.799805
1.59101E+15	0.219727	-0.381836	0.859375
1.59101E+15	0.120117	-0.370117	0.79834
1.59101E+15	0.0771484	-0.332031	0.772949
1.59101E+15	0.211914	-0.301758	0.811035
1.59101E+15	0.316406	-0.276855	0.858887
1.59101E+15	0.267578	-0.355957	0.888672
1.59101E+15	0.197266	-0.383789	0.887207
1.59101E+15	0.206543	-0.422852	0.878418
1.59101E+15	0.200684	-0.445801	0.833008
1.59101E+15	0.156738	-0.463379	0.814941
1.59101E+15	0.162109	-0.438477	0.817383
1.59101E+15	0.169922	-0.412109	0.8125
1.59101E+15	0.175293	-0.415527	0.822754
1.59101E+15	0.186523	-0.428223	0.849121
1.59101E+15	0.175781	-0.410645	0.855469
1.59101E+15	0.145508	-0.395508	0.884277
1.59101E+15	0.131836	-0.433105	0.880859
1.59101E+15	0.13623	-0.412109	0.882324
1.59101E+15	0.147949	-0.319336	0.87793
1.59101E+15	0.201172	-0.34082	0.809082
1.59101E+15	0.191895	-0.432129	0.80957
1.59101E+15	0.192383	-0.401855	0.84082
1.59101E+15	0.196289	-0.434082	0.839355
1.59101E+15	0.163086	-0.402832	0.834473
1.59101E+15	0.167969	-0.424805	0.838379
1.59101E+15	0.185059	-0.426758	0.837402
1.59101E+15	0.183105	-0.422852	0.841309
1.59101E+15	0.182617	-0.417969	0.83252
1.59101E+15	0.180176	-0.402344	0.836914
1.59101E+15	0.178711	-0.405762	0.834961
1.59101E+15	0.185547	-0.414063	0.846191
1.59101E+15	0.174316	-0.424316	0.854492
1.59101E+15	0.157227	-0.411133	0.851563
1.59101E+15	0.15918	-0.404297	0.852539
1.59101E+15	0.146484	-0.423828	0.862305
1.59101E+15	0.149902	-0.424316	0.876465
1.59101E+15	0.144531	-0.442871	0.852051
1.59101E+15	0.158691	-0.419434	0.841797
1.59101E+15	0.197754	-0.355957	0.838867
1.59101E+15	0.211914	-0.341797	0.824219
1.59101E+15	0.245117	-0.368164	0.819336
1.59101E+15	0.216309	-0.44873	0.806641
1.59101E+15	0.202637	-0.42041	0.817383
1.59101E+15	0.174316	-0.339355	0.804199
1.59101E+15	0.146484	-0.285156	0.820801
1.59101E+15	0.196777	-0.23877	0.781738
1.59101E+15	0.359863	-0.395508	0.777344
1.59101E+15	0.366699	-0.517578	0.904785
1.59101E+15	0.1875	-0.478027	0.875977
1.59101E+15	0.124023	-0.450195	0.845215
1.59101E+15	0.104004	-0.443848	0.834473
1.59101E+15	0.0371094	-0.429688	0.846191
1.59101E+15	0.106934	-0.399414	0.855469
1.59101E+15	0.219238	-0.316406	0.924805
1.59101E+15	0.194336	-0.267578	0.825195
1.59101E+15	0.13916	-0.385254	0.848633
1.59101E+15	0.151855	-0.413086	0.814453
1.59101E+15	0.234375	-0.469727	0.865723
1.59101E+15	0.212402	-0.427246	0.827148
1.59101E+15	0.188965	-0.445801	0.84375
1.59101E+15	0.182617	-0.431152	0.821289
1.59101E+15	0.183105	-0.422363	0.818848
1.59101E+15	0.217773	-0.435547	0.824707
1.59101E+15	0.245605	-0.422363	0.851074
1.59101E+15	0.200195	-0.417969	0.849121
1.59101E+15	0.163086	-0.367188	0.84375
1.59101E+15	0.165527	-0.35498	0.818848
1.59101E+15	0.163574	-0.395996	0.833008
1.59101E+15	0.232422	-0.462402	0.837891
1.59101E+15	0.183105	-0.326172	0.833008
1.59101E+15	0.142578	-0.311523	0.785156
1.59101E+15	0.224121	-0.40625	0.850098
1.59101E+15	0.261719	-0.463867	0.88916
1.59101E+15	0.143555	-0.444824	0.870605
1.59101E+15	0.112793	-0.42041	0.871094
1.59101E+15	0.157715	-0.416016	0.824219
1.59101E+15	0.17041	-0.44043	0.817383
1.59101E+15	0.17334	-0.441406	0.831055
1.59101E+15	0.209961	-0.406738	0.855469
1.59101E+15	0.216309	-0.381836	0.847656
1.59101E+15	0.206543	-0.393066	0.861816
1.59101E+15	0.207031	-0.402832	0.855469
1.59101E+15	0.220215	-0.431152	0.792969
1.59101E+15	0.172852	-0.424316	0.822266
1.59101E+15	0.149902	-0.382813	0.836914
1.59101E+15	0.125	-0.36377	0.811523
1.59101E+15	0.164551	-0.367676	0.838379
1.59101E+15	0.208008	-0.369141	0.892578
1.59101E+15	0.203613	-0.437012	0.923828
1.59101E+15	0.128418	-0.479492	0.924805
1.59101E+15	0.0581055	-0.450195	0.884277
1.59101E+15	0.101563	-0.44873	0.851074
1.59101E+15	0.162598	-0.437988	0.838867
1.59101E+15	0.180176	-0.435059	0.806641
1.59101E+15	0.223145	-0.404785	0.831543
1.59101E+15	0.243652	-0.374512	0.808105
1.59101E+15	0.26123	-0.339844	0.797852
1.59101E+15	0.289063	-0.239258	0.788574
1.59101E+15	0.331543	-0.335449	0.844727
1.59101E+15	0.240723	-0.335938	0.770996
1.59101E+15	0.158691	-0.33252	0.75293
1.59101E+15	0.184082	-0.368164	0.795898
1.59101E+15	0.275879	-0.416016	0.900391
1.59101E+15	0.28418	-0.402344	0.936523
1.59101E+15	0.192871	-0.413574	0.925781
1.59101E+15	0.0463867	-0.414551	0.871582
1.59101E+15	0.0258789	-0.477051	0.809082
1.59101E+15	0.137695	-0.459961	0.857422
1.59101E+15	0.213379	-0.349609	0.827148
1.59101E+15	0.162109	-0.319336	0.807129
1.59101E+15	0.180176	-0.275879	0.85498
1.59101E+15	0.225586	-0.1875	0.768066
1.59101E+15	0.261719	-0.388672	0.8125
1.59101E+15	0.290527	-0.540039	0.939941
1.59101E+15	0.223633	-0.536133	0.882813
1.59101E+15	0.136719	-0.490723	0.866699
1.59101E+15	0.123047	-0.477051	0.836426
1.59101E+15	0.114746	-0.498047	0.829102
1.59101E+15	0.0253906	-0.451172	0.856445
1.59101E+15	0.0419922	-0.357422	0.877441
1.59101E+15	0.134277	-0.319336	0.856934
1.59101E+15	0.147461	-0.348633	0.862793
1.59101E+15	0.205566	-0.348145	0.857422
1.59101E+15	0.21875	-0.419922	0.865723
1.59101E+15	0.147461	-0.475586	0.838379
1.59101E+15	0.134277	-0.482422	0.817871
1.59101E+15	0.239258	-0.404785	0.82373
1.59101E+15	0.336914	-0.368652	0.802734
1.59101E+15	0.303223	-0.414063	0.806641
1.59101E+15	0.220703	-0.366699	0.786621
1.59101E+15	0.14209	-0.307617	0.777344
1.59101E+15	0.180176	-0.320313	0.801758
1.59101E+15	0.280273	-0.455078	0.856934
1.59101E+15	0.230957	-0.475098	0.876953
1.59101E+15	0.164551	-0.42334	0.879395
1.59101E+15	0.146484	-0.402832	0.84668
1.59101E+15	0.152344	-0.436523	0.816895
1.59101E+15	0.150879	-0.462402	0.821777
1.59101E+15	0.125	-0.465332	0.833984
1.59101E+15	0.112305	-0.429688	0.857422
1.59101E+15	0.134766	-0.425781	0.856934
1.59101E+15	0.138672	-0.438477	0.880859
1.59101E+15	0.134766	-0.400391	0.855957
1.59101E+15	0.151855	-0.375488	0.884277
1.59101E+15	0.195313	-0.427246	0.809082
1.59101E+15	0.195313	-0.441895	0.804199
1.59101E+15	0.182617	-0.404785	0.812012
1.59101E+15	0.209961	-0.450195	0.844727
1.59101E+15	0.184082	-0.44043	0.843262
1.59101E+15	0.172852	-0.418945	0.839355
1.59101E+15	0.186035	-0.418945	0.826172
1.59101E+15	0.196289	-0.448242	0.833496
1.59101E+15	0.185547	-0.443848	0.82959
1.59101E+15	0.172852	-0.425781	0.818359
1.59101E+15	0.180176	-0.414063	0.842285
1.59101E+15	0.181152	-0.436523	0.850586
1.59101E+15	0.15625	-0.459473	0.835449
1.59101E+15	0.154297	-0.444336	0.828613
1.59101E+15	0.163574	-0.430176	0.848633
1.59101E+15	0.174316	-0.414063	0.854492
1.59101E+15	0.166992	-0.40625	0.859375
1.59101E+15	0.187988	-0.396484	0.82959
1.59101E+15	0.190918	-0.411621	0.837891
1.59101E+15	0.163574	-0.416992	0.851074
1.59101E+15	0.173828	-0.381348	0.844727
1.59101E+15	0.236328	-0.420898	0.821777
1.59101E+15	0.209961	-0.423828	0.813965
1.59101E+15	0.15918	-0.313477	0.799316
1.59101E+15	0.150391	-0.309082	0.746094
1.59101E+15	0.276367	-0.366211	0.86377
1.59101E+15	0.288574	-0.434082	0.854004
1.59101E+15	0.195801	-0.448242	0.892578
1.59101E+15	0.10498	-0.442871	0.862793
1.59101E+15	0.090332	-0.445801	0.83252
1.59101E+15	0.122559	-0.45752	0.85791
1.59101E+15	0.139648	-0.431641	0.84375
1.59101E+15	0.149902	-0.341797	0.875
1.59101E+15	0.160645	-0.286621	0.808594
1.59101E+15	0.169922	-0.416504	0.788086
1.59101E+15	0.260742	-0.510742	0.874512
1.59101E+15	0.226563	-0.466797	0.824707
1.59101E+15	0.137207	-0.467285	0.823242
1.59101E+15	0.117676	-0.474121	0.802246
1.59101E+15	0.194336	-0.411621	0.868652
1.59101E+15	0.166504	-0.380859	0.853516
1.59101E+15	0.187012	-0.356934	0.847656
1.59101E+15	0.192383	-0.430664	0.850586
1.59101E+15	0.160645	-0.404785	0.854004
1.59101E+15	0.146973	-0.449219	0.864258
1.59101E+15	0.133789	-0.417969	0.838379
1.59101E+15	0.145508	-0.430176	0.832031
1.59101E+15	0.186523	-0.455078	0.84082
1.59101E+15	0.22168	-0.449219	0.830078
1.59101E+15	0.211426	-0.429199	0.816895
1.59101E+15	0.196777	-0.410645	0.811035
1.59101E+15	0.210449	-0.417969	0.802246
1.59101E+15	0.222656	-0.408203	0.804199
1.59101E+15	0.212891	-0.393066	0.836914
1.59101E+15	0.203613	-0.405273	0.852539
1.59101E+15	0.162598	-0.420898	0.86084
1.59101E+15	0.161621	-0.441895	0.861328
1.59101E+15	0.1875	-0.391602	0.874023
1.59101E+15	0.165039	-0.338867	0.788086
1.59101E+15	0.214844	-0.39502	0.828613
1.59101E+15	0.220215	-0.421387	0.85498
1.59101E+15	0.17334	-0.386719	0.853027
1.59101E+15	0.147461	-0.370605	0.847656
1.59101E+15	0.138184	-0.361328	0.857422
1.59101E+15	0.163086	-0.407227	0.888672
1.59101E+15	0.150391	-0.425781	0.848145
1.59101E+15	0.154785	-0.44873	0.844238
1.59101E+15	0.233398	-0.422363	0.821777
1.59101E+15	0.292969	-0.344238	0.87793
1.59101E+15	0.265625	-0.336426	0.814941
1.59101E+15	0.220703	-0.384766	0.810059
1.59101E+15	0.174805	-0.323242	0.810547
1.59101E+15	0.136719	-0.256836	0.761719
1.59101E+15	0.245117	-0.244141	0.745605
1.59101E+15	0.388672	-0.392578	0.84668
1.59101E+15	0.290039	-0.359863	0.872559
1.59101E+15	0.190918	-0.375	0.869629
1.59101E+15	0.197754	-0.433594	0.869629
1.59101E+15	0.178711	-0.459961	0.866699
1.59101E+15	0.104004	-0.470215	0.841309
1.59101E+15	0.059082	-0.456543	0.868652
1.59101E+15	0.101074	-0.424805	0.88916
1.59101E+15	0.124512	-0.425293	0.876465
1.59101E+15	0.144531	-0.432129	0.878906
1.59101E+15	0.0849609	-0.413574	0.850586
1.59101E+15	0.100586	-0.431641	0.827148
1.59101E+15	0.21582	-0.317871	0.793945
1.59101E+15	0.282227	-0.335449	0.959961
1.59101E+15	0.26709	-0.339844	0.794434
1.59101E+15	0.124512	-0.435547	0.762207
1.59101E+15	0.151367	-0.426758	0.825195
1.59101E+15	0.237793	-0.423828	0.881836
1.59101E+15	0.218262	-0.440918	0.884277
1.59101E+15	0.124023	-0.415527	0.884766
1.59101E+15	0.145996	-0.397461	0.828125
1.59101E+15	0.161133	-0.422852	0.831055
1.59101E+15	0.179688	-0.437012	0.849121
1.59101E+15	0.133301	-0.439453	0.825684
1.59101E+15	0.15625	-0.419922	0.850586
1.59101E+15	0.202637	-0.35498	0.857422
1.59101E+15	0.222168	-0.336426	0.858398
1.59101E+15	0.175293	-0.411133	0.858398
1.59101E+15	0.134277	-0.444824	0.853516
1.59101E+15	0.108887	-0.483398	0.851563
1.59101E+15	0.201172	-0.388184	0.817871
1.59101E+15	0.151367	-0.303223	0.819336
1.59101E+15	0.101563	-0.300293	0.763184
1.59101E+15	0.164551	-0.26123	0.796387
1.59101E+15	0.279297	-0.41748	0.868164
1.59101E+15	0.27832	-0.507813	0.913086
1.59101E+15	0.157227	-0.469238	0.887695
1.59101E+15	0.0727539	-0.439453	0.847656
1.59101E+15	0.0463867	-0.470215	0.813965
1.59101E+15	0.0566406	-0.497559	0.858398
1.59101E+15	0.206055	-0.458984	0.858398
1.59101E+15	0.248535	-0.356445	0.870605
1.59101E+15	0.16748	-0.38623	0.840332
1.59101E+15	0.159668	-0.332031	0.815918
1.59101E+15	0.285156	-0.272461	0.857422
1.59101E+15	0.232422	-0.398438	0.769531
1.59101E+15	0.113281	-0.527832	0.812012
1.59101E+15	0.181641	-0.456543	0.857422
1.59101E+15	0.231445	-0.414551	0.885742
1.59101E+15	0.202148	-0.413574	0.87793
1.59101E+15	0.199219	-0.367676	0.849121
1.59101E+15	0.162109	-0.405762	0.841797
1.59101E+15	0.050293	-0.437012	0.84082
1.59101E+15	0.180664	-0.40625	0.792969
1.59101E+15	0.225098	-0.306641	0.836426
1.59101E+15	0.166992	-0.28418	0.773438
1.59101E+15	0.217773	-0.38916	0.836914
1.59101E+15	0.260254	-0.448242	0.892578
1.59101E+15	0.166016	-0.431641	0.863281
1.59101E+15	0.123047	-0.421387	0.852051
1.59101E+15	0.154785	-0.450195	0.830078
1.59101E+15	0.136719	-0.477051	0.837891
1.59101E+15	0.146484	-0.477539	0.835938
1.59101E+15	0.1875	-0.412598	0.850586
1.59101E+15	0.199707	-0.384277	0.84082
1.59101E+15	0.185547	-0.388672	0.841309
1.59101E+15	0.185547	-0.398438	0.847168
1.59101E+15	0.181152	-0.407715	0.837891
1.59101E+15	0.185059	-0.399414	0.822754
1.59101E+15	0.199707	-0.413574	0.829102
1.59101E+15	0.203613	-0.437988	0.822266
1.59101E+15	0.19873	-0.431152	0.824707
1.59101E+15	0.189941	-0.431641	0.830078
1.59101E+15	0.192871	-0.421875	0.832031
1.59101E+15	0.193359	-0.428711	0.836426
1.59101E+15	0.182129	-0.415039	0.853027
1.59101E+15	0.161133	-0.411621	0.829102
1.59101E+15	0.177246	-0.422852	0.841309
1.59101E+15	0.185547	-0.430176	0.852539
1.59101E+15	0.169922	-0.421387	0.833008
1.59101E+15	0.175293	-0.447266	0.841309
1.59101E+15	0.149902	-0.416992	0.833008
1.59101E+15	0.156738	-0.376465	0.842773
1.59101E+15	0.196777	-0.408203	0.827637
1.59101E+15	0.174316	-0.445801	0.853516
1.59101E+15	0.174316	-0.441895	0.863281
1.59101E+15	0.151367	-0.394043	0.851563
1.59101E+15	0.162109	-0.398926	0.832031
1.59101E+15	0.180664	-0.42627	0.84375
1.59101E+15	0.202637	-0.418457	0.833984
1.59101E+15	0.197266	-0.382813	0.795898
1.59101E+15	0.218262	-0.411621	0.804199
1.59101E+15	0.22998	-0.445313	0.825195
1.59101E+15	0.222168	-0.427734	0.822754
1.59101E+15	0.202637	-0.400879	0.818848
1.59101E+15	0.206543	-0.412598	0.845703
1.59101E+15	0.200195	-0.42041	0.846191
1.59101E+15	0.195313	-0.398926	0.843262
1.59101E+15	0.185059	-0.354492	0.860352
1.59101E+15	0.179199	-0.329102	0.812012
1.59101E+15	0.217773	-0.407227	0.838867
1.59101E+15	0.225098	-0.431641	0.848633
1.59101E+15	0.174805	-0.399902	0.828613
1.59101E+15	0.152832	-0.403809	0.818848
1.59101E+15	0.173828	-0.40332	0.841309
1.59101E+15	0.172363	-0.390625	0.848633
1.59101E+15	0.180176	-0.384766	0.847656
1.59101E+15	0.199219	-0.403809	0.842773
1.59101E+15	0.212402	-0.404297	0.840332
1.59101E+15	0.214355	-0.407715	0.834961
1.59101E+15	0.213379	-0.408203	0.838379
1.59101E+15	0.191406	-0.408691	0.844727
1.59101E+15	0.175293	-0.396484	0.86377
1.59101E+15	0.171387	-0.396484	0.850586
1.59101E+15	0.185547	-0.387695	0.866211
1.59101E+15	0.169434	-0.396484	0.85791
1.59101E+15	0.1875	-0.40918	0.850098
1.59101E+15	0.211914	-0.427734	0.867188
1.59101E+15	0.156738	-0.418945	0.806641
1.59101E+15	0.131348	-0.39502	0.823242
1.59101E+15	0.212402	-0.34082	0.794434
1.59101E+15	0.256836	-0.320801	0.914063
1.59101E+15	0.233887	-0.305176	0.860352
1.59101E+15	0.155273	-0.291016	0.763672
1.59101E+15	0.170898	-0.291016	0.757813
1.59101E+15	0.294922	-0.339355	0.845703
1.59101E+15	0.314453	-0.399414	0.888672
1.59101E+15	0.242188	-0.456055	0.858398
1.59101E+15	0.185059	-0.434082	0.830078
1.59101E+15	0.154297	-0.428711	0.820801
1.59101E+15	0.164551	-0.439941	0.814453
1.59101E+15	0.158203	-0.42627	0.82373
1.59101E+15	0.15332	-0.431152	0.85791
1.59101E+15	0.145996	-0.402344	0.873535
1.59101E+15	0.129395	-0.401367	0.869141
1.59101E+15	0.12207	-0.421387	0.873535
1.59101E+15	0.13623	-0.447266	0.878418
1.59101E+15	0.120117	-0.446777	0.85791
1.59101E+15	0.131348	-0.4375	0.855469
1.59101E+15	0.147461	-0.412109	0.854004
1.59101E+15	0.148926	-0.43457	0.845215
1.59101E+15	0.163086	-0.456543	0.836426
1.59101E+15	0.175293	-0.364746	0.870117
1.59101E+15	0.189453	-0.30957	0.836914
1.59101E+15	0.189941	-0.424805	0.830566
1.59101E+15	0.196777	-0.47168	0.856445
1.59101E+15	0.181641	-0.445801	0.830078
1.59101E+15	0.161133	-0.390137	0.842285
1.59101E+15	0.170898	-0.391602	0.821289
1.59101E+15	0.20459	-0.415527	0.841797
1.59101E+15	0.210449	-0.42041	0.856934
1.59101E+15	0.161133	-0.433105	0.864258
1.59101E+15	0.128906	-0.447754	0.844238
1.59101E+15	0.150879	-0.408203	0.877441
1.59101E+15	0.166992	-0.35498	0.821777
1.59101E+15	0.188477	-0.401367	0.830566
1.59101E+15	0.271484	-0.419922	0.829102
1.59101E+15	0.27832	-0.349121	0.816406
1.59101E+15	0.239258	-0.345703	0.832031
1.59101E+15	0.231934	-0.396973	0.848633
1.59101E+15	0.166016	-0.450684	0.836914
1.59101E+15	0.148438	-0.438965	0.764648
1.59101E+15	0.231934	-0.400879	0.876953
1.59101E+15	0.254883	-0.269531	0.826172
1.59101E+15	0.177246	-0.383301	0.793457
1.59101E+15	0.120605	-0.400391	0.848145
1.59101E+15	0.177734	-0.382813	0.92334
1.59101E+15	0.287109	-0.345703	0.921875
1.59101E+15	0.20166	-0.371094	0.863281
1.59101E+15	0.128418	-0.435547	0.80957
1.59101E+15	0.193848	-0.398926	0.835938
1.59101E+15	0.206543	-0.37793	0.806641
1.59101E+15	0.0917969	-0.444336	0.818359
1.59101E+15	0.20459	-0.404297	0.793457
1.59101E+15	0.237305	-0.309082	0.825195
1.59101E+15	0.208008	-0.249512	0.785645
1.59101E+15	0.254883	-0.331055	0.841797
1.59101E+15	0.270508	-0.45166	0.888672
1.59101E+15	0.210938	-0.419434	0.864258
1.59101E+15	0.182129	-0.401367	0.859863
1.59101E+15	0.14209	-0.419434	0.802734
1.59101E+15	0.118164	-0.463867	0.83252
1.59101E+15	0.151855	-0.470703	0.885254
1.59101E+15	0.17334	-0.446289	0.880371
1.59101E+15	0.139648	-0.458496	0.861816
1.59101E+15	0.100586	-0.347168	0.86377
1.59101E+15	0.132813	-0.269043	0.841309
1.59101E+15	0.219238	-0.388672	0.817871
1.59101E+15	0.205078	-0.492188	0.851563
1.59101E+15	0.164063	-0.48291	0.843262
1.59101E+15	0.15625	-0.382813	0.868652
1.59101E+15	0.193359	-0.388672	0.84082
1.59101E+15	0.209961	-0.422363	0.825195
1.59101E+15	0.212402	-0.43457	0.84082
1.59101E+15	0.183105	-0.387207	0.85498
1.59101E+15	0.179199	-0.350098	0.845703
1.59101E+15	0.193848	-0.337402	0.794922
1.59101E+15	0.162109	-0.378906	0.82373
1.59101E+15	0.216797	-0.403809	0.830566
1.59101E+15	0.20459	-0.364258	0.824219
1.59101E+15	0.202637	-0.425781	0.820313
1.59101E+15	0.225586	-0.489746	0.869141
1.59101E+15	0.175781	-0.461914	0.867188
1.59101E+15	0.117188	-0.435547	0.866211
1.59101E+15	0.0966797	-0.446289	0.84668
1.59101E+15	0.186523	-0.399414	0.883789
1.59101E+15	0.184082	-0.274414	0.881348
1.59101E+15	0.18457	-0.322754	0.806152
1.59101E+15	0.195313	-0.395508	0.799805
1.59101E+15	0.208496	-0.455566	0.841309
1.59101E+15	0.21582	-0.377441	0.855957
1.59101E+15	0.183105	-0.407715	0.829102
1.59101E+15	0.176758	-0.445313	0.848633
1.59101E+15	0.192871	-0.429688	0.853516
1.59101E+15	0.182129	-0.411621	0.833008
1.59101E+15	0.182129	-0.411621	0.820801
1.59101E+15	0.194336	-0.410645	0.82959
1.59101E+15	0.194336	-0.390137	0.844238
1.59101E+15	0.192871	-0.380371	0.829102
1.59101E+15	0.199219	-0.396973	0.842285
1.59101E+15	0.18457	-0.399414	0.842285
1.59101E+15	0.171387	-0.413574	0.844238
1.59101E+15	0.168457	-0.414063	0.839844
1.59101E+15	0.178223	-0.417969	0.847656
1.59101E+15	0.182617	-0.428711	0.837891
1.59101E+15	0.179199	-0.418457	0.836914
1.59101E+15	0.185547	-0.407715	0.836914
1.59101E+15	0.196777	-0.411133	0.847168
1.59101E+15	0.20166	-0.414551	0.840332
1.59101E+15	0.189941	-0.408203	0.84668
1.59101E+15	0.191895	-0.407227	0.834961
1.59101E+15	0.194824	-0.418945	0.830078
1.59101E+15	0.187012	-0.415527	0.836426
1.59101E+15	0.193848	-0.417969	0.838867
1.59101E+15	0.183105	-0.407715	0.844238
1.59101E+15	0.171875	-0.38916	0.830078
1.59101E+15	0.16748	-0.40918	0.830078
1.59101E+15	0.177246	-0.433105	0.840332
1.59101E+15	0.169434	-0.430176	0.854492
1.59101E+15	0.166016	-0.439453	0.86377
1.59101E+15	0.161133	-0.409668	0.851563
1.59101E+15	0.195801	-0.445313	0.831543
1.59101E+15	0.21582	-0.338867	0.868652
1.59101E+15	0.164551	-0.347656	0.792969
1.59101E+15	0.178223	-0.401367	0.817871
1.59101E+15	0.231445	-0.410645	0.865723
1.59101E+15	0.180664	-0.391113	0.868164
1.59101E+15	0.151367	-0.398438	0.855957
1.59101E+15	0.168945	-0.414551	0.848145
1.59101E+15	0.186035	-0.44043	0.828613
1.59101E+15	0.190918	-0.442383	0.828613
1.59101E+15	0.180176	-0.40625	0.82373
1.59101E+15	0.188477	-0.397949	0.828613
1.59101E+15	0.202637	-0.399414	0.841797
1.59101E+15	0.195801	-0.394043	0.838379
1.59101E+15	0.194336	-0.400391	0.845703
1.59101E+15	0.204102	-0.404297	0.850586
1.59101E+15	0.197754	-0.40332	0.850098
1.59101E+15	0.179688	-0.397461	0.836914
1.59101E+15	0.183594	-0.399902	0.829102
1.59101E+15	0.204102	-0.395508	0.822266
1.59101E+15	0.20166	-0.396973	0.832031
1.59101E+15	0.199219	-0.401367	0.833008
1.59101E+15	0.200195	-0.403809	0.842285
1.59101E+15	0.195313	-0.390625	0.83252
1.59101E+15	0.202637	-0.394531	0.835938
1.59101E+15	0.193359	-0.40918	0.841797
1.59101E+15	0.194824	-0.415527	0.853516
1.59101E+15	0.198242	-0.416504	0.852539
1.59101E+15	0.175781	-0.412598	0.839844
1.59101E+15	0.181641	-0.408203	0.841309
1.59101E+15	0.201172	-0.403809	0.857422
1.59101E+15	0.194824	-0.394043	0.84375
1.59101E+15	0.162598	-0.363281	0.864258
1.59101E+15	0.180176	-0.354004	0.825195
1.59101E+15	0.205566	-0.404297	0.834473
1.59101E+15	0.210449	-0.444336	0.851563
1.59101E+15	0.206055	-0.439453	0.817871
1.59101E+15	0.217773	-0.42041	0.833008
1.59101E+15	0.208496	-0.385742	0.827637
1.59101E+15	0.188965	-0.37793	0.831055
1.59101E+15	0.196777	-0.392578	0.830078
1.59101E+15	0.195313	-0.401855	0.838867
1.59101E+15	0.188965	-0.377441	0.863281
1.59101E+15	0.172852	-0.362305	0.828613
1.59101E+15	0.187988	-0.406738	0.851563
1.59101E+15	0.195313	-0.416992	0.850586
1.59101E+15	0.164063	-0.404785	0.842285
1.59101E+15	0.169434	-0.398438	0.84082
1.59101E+15	0.180664	-0.390137	0.848633
1.59101E+15	0.183105	-0.384766	0.852051
1.59101E+15	0.16748	-0.376465	0.826172
1.59101E+15	0.189453	-0.41748	0.85498
1.59101E+15	0.199219	-0.437988	0.833008
1.59101E+15	0.213867	-0.369141	0.834473
1.59101E+15	0.187988	-0.384766	0.856934
1.59101E+15	0.148926	-0.412598	0.867188
1.59101E+15	0.15918	-0.356445	0.852051
1.59101E+15	0.213379	-0.388184	0.831543
1.59101E+15	0.237305	-0.44043	0.876465
1.59101E+15	0.166504	-0.432129	0.897461
1.59101E+15	0.101563	-0.448242	0.870605
1.59101E+15	0.148926	-0.419434	0.873047
1.59101E+15	0.1875	-0.415527	0.817383
1.59101E+15	0.16748	-0.426758	0.835449
1.59101E+15	0.172852	-0.393555	0.856934
1.59101E+15	0.27832	-0.290039	0.835938
1.59101E+15	0.347168	-0.255859	0.802246
1.59101E+15	0.225098	-0.307617	0.775391
1.59101E+15	0.0913086	-0.223145	0.710449
1.59101E+15	0.205566	-0.303711	0.786621
1.59101E+15	0.368652	-0.428223	0.883301
1.59101E+15	0.274902	-0.466309	0.901367
1.59101E+15	0.133789	-0.481934	0.884277
1.59101E+15	0.0830078	-0.469727	0.840332
1.59101E+15	0.0991211	-0.478027	0.844238
1.59101E+15	0.12793	-0.433105	0.861816
1.59101E+15	0.161621	-0.379395	0.87207
1.59101E+15	0.17041	-0.366699	0.891602
1.59101E+15	0.157227	-0.331055	0.837402
1.59101E+15	0.160645	-0.324219	0.803711
1.59101E+15	0.219238	-0.405762	0.830078
1.59101E+15	0.202637	-0.473145	0.832031
1.59101E+15	0.16748	-0.45166	0.862793
1.59101E+15	0.179688	-0.445801	0.862305
1.59101E+15	0.155762	-0.424805	0.876465
1.59101E+15	0.160645	-0.385254	0.845703
1.59101E+15	0.186523	-0.428711	0.848633
1.59101E+15	0.184082	-0.437988	0.838379
1.59101E+15	0.179688	-0.399902	0.836426
1.59101E+15	0.192871	-0.401367	0.84375
1.59101E+15	0.191406	-0.34375	0.848633
1.59101E+15	0.163086	-0.391602	0.799805
1.59101E+15	0.178711	-0.455078	0.819336
1.59101E+15	0.193848	-0.444824	0.833496
1.59101E+15	0.197754	-0.424316	0.842285
1.59101E+15	0.172852	-0.418945	0.853027
1.59101E+15	0.157227	-0.430176	0.836426
1.59101E+15	0.165039	-0.43457	0.84375
1.59101E+15	0.191895	-0.424805	0.871094
1.59101E+15	0.159668	-0.445313	0.861328
1.59101E+15	0.170898	-0.415039	0.868164
1.59101E+15	0.196289	-0.341309	0.857422
1.59101E+15	0.208496	-0.387207	0.840332
1.59101E+15	0.195313	-0.353027	0.833008
1.59101E+15	0.179199	-0.419434	0.821289
1.59101E+15	0.148438	-0.52002	0.847656
1.59101E+15	0.190918	-0.421875	0.812012
1.59101E+15	0.160645	-0.316895	0.802246
1.59101E+15	0.123535	-0.280762	0.774414
1.59101E+15	0.146973	-0.27832	0.797363
1.59101E+15	0.294434	-0.44873	0.880859
1.59101E+15	0.285645	-0.464355	0.947754
1.59101E+15	0.141113	-0.366211	0.867676
1.59101E+15	0.09375	-0.410156	0.813965
1.59101E+15	0.135742	-0.459961	0.873047
1.59101E+15	0.126465	-0.494629	0.854004
1.59101E+15	0.120605	-0.467285	0.814941
1.59101E+15	0.195801	-0.405273	0.812988
1.59101E+15	0.217285	-0.39502	0.818848
1.59101E+15	0.177734	-0.382813	0.829102
1.59101E+15	0.17334	-0.385254	0.848145
1.59101E+15	0.196777	-0.351074	0.873535
1.59101E+15	0.171387	-0.422852	0.885742
1.59101E+15	0.205566	-0.486816	0.950195
1.59101E+15	0.157715	-0.415527	0.867676
1.59101E+15	0.126953	-0.327637	0.79834
1.59101E+15	0.191406	-0.302246	0.779297
1.59101E+15	0.145996	-0.34668	0.757813
1.59101E+15	0.151855	-0.320801	0.798828
1.59101E+15	0.190918	-0.388672	0.82959
1.59101E+15	0.233398	-0.496094	0.88623
1.59101E+15	0.193359	-0.463867	0.894531
1.59101E+15	0.0917969	-0.45459	0.894531
1.59101E+15	0.059082	-0.416016	0.847656
1.59101E+15	0.0825195	-0.469238	0.844727
1.59101E+15	0.175781	-0.447266	0.852051
1.59101E+15	0.233398	-0.366699	0.847168
1.59101E+15	0.205078	-0.333008	0.831055
1.59101E+15	0.215332	-0.374512	0.856445
1.59101E+15	0.222168	-0.429688	0.851563
1.59101E+15	0.214844	-0.454102	0.842773
1.59101E+15	0.196289	-0.482422	0.861816
1.59101E+15	0.140137	-0.421387	0.8125
1.59101E+15	0.166504	-0.374512	0.843262
1.59101E+15	0.222168	-0.370605	0.785156
1.59101E+15	0.158691	-0.30127	0.797363
1.59101E+15	0.175293	-0.300293	0.773926
1.59101E+15	0.297363	-0.420898	0.864258
1.59101E+15	0.237793	-0.470703	0.898438
1.59101E+15	0.135742	-0.445801	0.879883
1.59101E+15	0.119141	-0.412598	0.850586
1.59101E+15	0.129395	-0.387207	0.838867
1.59101E+15	0.132813	-0.40918	0.837402
1.59101E+15	0.180176	-0.433594	0.850586
1.59101E+15	0.200195	-0.432129	0.843262
1.59101E+15	0.174316	-0.388672	0.833496
1.59101E+15	0.170898	-0.391113	0.820313
1.59101E+15	0.187012	-0.414063	0.81543
1.59101E+15	0.179199	-0.417969	0.832031
1.59101E+15	0.191895	-0.401367	0.838379
1.59101E+15	0.193848	-0.398926	0.849121
1.59101E+15	0.194824	-0.415039	0.846191
1.59101E+15	0.191406	-0.413574	0.847168
1.59101E+15	0.1875	-0.424805	0.85498
1.59101E+15	0.174805	-0.44043	0.837891
1.59101E+15	0.15332	-0.422852	0.835449
1.59101E+15	0.171875	-0.400879	0.84668
1.59101E+15	0.193359	-0.416016	0.856445
1.59101E+15	0.171875	-0.424805	0.834961
1.59101E+15	0.15918	-0.421387	0.839844
1.59101E+15	0.143066	-0.376465	0.89502
1.59101E+15	0.161621	-0.373047	0.839355
1.59101E+15	0.219727	-0.457031	0.833496
1.59101E+15	0.18457	-0.39209	0.804199
1.59101E+15	0.121582	-0.335449	0.79834
1.59101E+15	0.155273	-0.268555	0.797852
1.59101E+15	0.276367	-0.331055	0.782715
1.59101E+15	0.334961	-0.466309	0.894531
1.59101E+15	0.224609	-0.469238	0.869141
1.59101E+15	0.146484	-0.446289	0.855469
1.59101E+15	0.146484	-0.436035	0.808594
1.59101E+15	0.141113	-0.438965	0.80957
1.59101E+15	0.116211	-0.45752	0.836426
1.59101E+15	0.164063	-0.421875	0.884277
1.59101E+15	0.147461	-0.397949	0.875488
1.59101E+15	0.0898438	-0.446777	0.870117
1.59101E+15	0.125977	-0.405273	0.835449
1.59101E+15	0.126953	-0.287109	0.896973
1.59101E+15	0.180176	-0.352539	0.814941
1.59101E+15	0.177246	-0.484863	0.877441
1.59101E+15	0.183594	-0.510254	0.865723
1.59101E+15	0.164551	-0.398926	0.848145
1.59101E+15	0.169922	-0.400879	0.817383
1.59101E+15	0.176758	-0.433105	0.838867
1.59101E+15	0.20166	-0.400391	0.850586
1.59101E+15	0.260254	-0.334473	0.844238
1.59101E+15	0.240723	-0.333496	0.800293
1.59101E+15	0.177734	-0.310059	0.771973
1.59101E+15	0.197754	-0.274902	0.749023
1.59101E+15	0.297363	-0.349609	0.802246
1.59101E+15	0.314453	-0.454102	0.880859
1.59101E+15	0.220703	-0.523926	0.901367
1.59101E+15	0.158203	-0.510254	0.886719
1.59101E+15	0.0537109	-0.495117	0.83252
1.59101E+15	0.0454102	-0.450195	0.840332
1.59101E+15	0.115723	-0.333496	0.89209
1.59101E+15	0.163574	-0.265137	0.84668
1.59101E+15	0.152344	-0.388184	0.840332
1.59101E+15	0.124512	-0.420898	0.838379
1.59101E+15	0.152832	-0.437988	0.870605
1.59101E+15	0.146484	-0.43457	0.924805
1.59101E+15	0.129883	-0.415039	0.881348
1.59101E+15	0.11377	-0.45459	0.815918
1.59101E+15	0.164551	-0.453125	0.83252
1.59101E+15	0.230469	-0.304688	0.843262
1.59101E+15	0.243164	-0.269043	0.740234
1.59101E+15	0.309082	-0.434082	0.837402
1.59101E+15	0.362305	-0.453125	0.825684
1.59101E+15	0.230469	-0.415039	0.825195
1.59101E+15	0.151855	-0.407715	0.829102
1.59101E+15	0.166016	-0.402344	0.835938
1.59101E+15	0.185547	-0.388672	0.834473
1.59101E+15	0.213379	-0.408691	0.837891
1.59101E+15	0.224121	-0.422852	0.836914
1.59101E+15	0.195313	-0.373047	0.833984
1.59101E+15	0.166504	-0.387207	0.806641
1.59101E+15	0.205078	-0.43457	0.838379
1.59101E+15	0.212891	-0.449219	0.839355
1.59101E+15	0.18457	-0.39502	0.859375
1.59101E+15	0.146973	-0.390137	0.856445
1.59101E+15	0.152832	-0.442871	0.879883
1.59101E+15	0.178711	-0.444824	0.888184
1.59101E+15	0.143066	-0.455078	0.855469
1.59101E+15	0.146973	-0.367188	0.822754
1.59101E+15	0.222168	-0.276367	0.84668
1.59101E+15	0.222168	-0.316895	0.851563
1.59101E+15	0.166504	-0.509277	0.82666
1.59101E+15	0.135742	-0.498535	0.845215
1.59101E+15	0.169434	-0.333008	0.796387
1.59101E+15	0.172363	-0.289063	0.758789
1.59101E+15	0.123047	-0.245117	0.759277
1.59101E+15	0.192871	-0.32959	0.797852
1.59101E+15	0.306152	-0.460938	0.895508
1.59101E+15	0.255859	-0.4375	0.883789
1.59101E+15	0.136719	-0.447266	0.879883
1.59101E+15	0.0922852	-0.452148	0.861328
1.59101E+15	0.0922852	-0.458496	0.82373
1.59101E+15	0.162109	-0.490234	0.84082
1.59101E+15	0.180176	-0.495605	0.852051
1.59101E+15	0.114746	-0.445801	0.896973
1.59101E+15	0.120117	-0.484863	0.82373
1.59101E+15	0.171387	-0.403809	0.850586
1.59101E+15	0.153809	-0.344727	0.840332
1.59101E+15	0.186523	-0.30957	0.858887
1.59101E+15	0.198242	-0.366699	0.820313
1.59101E+15	0.195801	-0.446289	0.768555
1.59101E+15	0.222168	-0.45459	0.776367
1.59101E+15	0.245605	-0.463867	0.843262
1.59101E+15	0.182617	-0.491699	0.894531
1.59101E+15	0.126465	-0.476074	0.887695
1.59101E+15	0.0786133	-0.48584	0.858887
1.59101E+15	0.0849609	-0.396973	0.945801
1.59101E+15	0.0805664	-0.290527	0.848145
1.59101E+15	0.166016	-0.336914	0.858398
1.59101E+15	0.221191	-0.473633	0.861328
1.59101E+15	0.193359	-0.450195	0.839844
1.59101E+15	0.169922	-0.463867	0.791016
1.59101E+15	0.194336	-0.466797	0.803711
1.59101E+15	0.251953	-0.351074	0.82959
1.59101E+15	0.259277	-0.312988	0.751953
1.59101E+15	0.34668	-0.374512	0.818359
1.59101E+15	0.380859	-0.412109	0.82959
1.59101E+15	0.21582	-0.358887	0.803711
1.59101E+15	0.14209	-0.285645	0.776367
1.59101E+15	0.229492	-0.318359	0.757813
1.59101E+15	0.369629	-0.438477	0.827148
1.59101E+15	0.311035	-0.425293	0.878418
1.59101E+15	0.188965	-0.350586	0.874023
1.59101E+15	0.152832	-0.408203	0.844238
1.59101E+15	0.143066	-0.473633	0.869141
1.59101E+15	0.113281	-0.439941	0.866699
1.59101E+15	0.110352	-0.359375	0.873047
1.59101E+15	0.111816	-0.404297	0.82959
1.59101E+15	0.13623	-0.436035	0.825195
1.59101E+15	0.151855	-0.404297	0.843262
1.59101E+15	0.164551	-0.369629	0.870605
1.59101E+15	0.177734	-0.368164	0.890625
1.59101E+15	0.169922	-0.391113	0.858398
1.59101E+15	0.182129	-0.415039	0.87207
1.59101E+15	0.176758	-0.431152	0.883301
1.59101E+15	0.16748	-0.443848	0.862793
1.59101E+15	0.161133	-0.447754	0.838867
1.59101E+15	0.196289	-0.429199	0.889648
1.59101E+15	0.19043	-0.397949	0.771484
1.59101E+15	0.200684	-0.394043	0.830566
1.59101E+15	0.236328	-0.446777	0.843262
1.59101E+15	0.196289	-0.445801	0.816406
1.59101E+15	0.208008	-0.381836	0.812988
1.59101E+15	0.286133	-0.336426	0.835938
1.59101E+15	0.273926	-0.337402	0.819824
1.59101E+15	0.250488	-0.380859	0.833008
1.59101E+15	0.238281	-0.430176	0.849609
1.59101E+15	0.283203	-0.415527	0.763184
1.59101E+15	0.223633	-0.331055	0.835938
1.59101E+15	0.217773	-0.293457	0.76416
1.59101E+15	0.185547	-0.239746	0.74707
1.59101E+15	0.272461	-0.291992	0.788574
1.59101E+15	0.325684	-0.349121	0.855957
1.59101E+15	0.294922	-0.368164	0.881836
1.59101E+15	0.228027	-0.375488	0.874023
1.59101E+15	0.202148	-0.408691	0.824707
1.59101E+15	0.192383	-0.438965	0.843262
1.59101E+15	0.164063	-0.458984	0.850586
1.59101E+15	0.148438	-0.441406	0.859375
1.59101E+15	0.143555	-0.402832	0.870117
1.59101E+15	0.134277	-0.399414	0.868164
1.59101E+15	0.128418	-0.404785	0.854004
1.59101E+15	0.128418	-0.400879	0.85498
1.59101E+15	0.135254	-0.40625	0.864746
1.59101E+15	0.138672	-0.425293	0.867188
1.59101E+15	0.148926	-0.423828	0.862793
1.59101E+15	0.160645	-0.412598	0.847168
1.59101E+15	0.177734	-0.42041	0.841797
1.59101E+15	0.186035	-0.419434	0.84668
1.59101E+15	0.179199	-0.429688	0.842285
1.59101E+15	0.195313	-0.42041	0.844727
1.59101E+15	0.210449	-0.444824	0.82959
1.59101E+15	0.189941	-0.416016	0.85498
1.59101E+15	0.202637	-0.312988	0.828125
1.59101E+15	0.17334	-0.398926	0.818359
1.59101E+15	0.166992	-0.476074	0.875977
1.59101E+15	0.17627	-0.422363	0.850586
1.59101E+15	0.0981445	-0.384766	0.888672
1.59101E+15	0.109375	-0.373047	0.88623
1.59101E+15	0.119629	-0.403809	0.868652
1.59101E+15	0.156738	-0.44043	0.85791
1.59101E+15	0.210449	-0.435059	0.851563
1.59101E+15	0.194824	-0.443359	0.830566
1.59101E+15	0.193848	-0.429199	0.813477
1.59101E+15	0.245605	-0.40625	0.821289
1.59101E+15	0.26416	-0.362305	0.811523
1.59101E+15	0.274414	-0.350098	0.800293
1.59101E+15	0.263184	-0.348633	0.800781
1.59101E+15	0.287598	-0.405273	0.820801
1.59101E+15	0.359863	-0.317383	0.820313
1.59101E+15	0.300781	-0.274414	0.837402
1.59101E+15	0.218262	-0.337402	0.747559
1.59101E+15	0.179688	-0.339355	0.799805
1.59101E+15	0.251465	-0.399414	0.873535
1.59101E+15	0.234375	-0.397461	0.894043
1.59101E+15	0.211426	-0.375488	0.892578
1.59101E+15	0.172363	-0.372559	0.890137
1.59101E+15	0.146484	-0.393555	0.856445
1.59101E+15	0.11084	-0.395508	0.818848
1.59101E+15	0.157227	-0.485352	0.800781
1.59101E+15	0.255371	-0.39209	0.852051
1.59101E+15	0.217773	-0.24707	0.784668
1.59101E+15	0.244629	-0.285156	0.709961
1.59101E+15	0.34668	-0.416992	0.892578
1.59101E+15	0.270508	-0.434082	0.922852
1.59101E+15	0.160645	-0.423828	0.875977
1.59101E+15	0.119141	-0.402832	0.844727
1.59101E+15	0.0844727	-0.449219	0.836914
1.59101E+15	0.0737305	-0.493652	0.866211
1.59101E+15	0.205078	-0.501465	0.901855
1.59101E+15	0.20166	-0.358887	0.884766
1.59101E+15	0.176758	-0.26123	0.875
1.59101E+15	0.161133	-0.310059	0.736816
1.59101E+15	0.163086	-0.458008	0.777344
1.59101E+15	0.219238	-0.492676	0.831543
1.59101E+15	0.211914	-0.434082	0.837402
1.59101E+15	0.171387	-0.390137	0.838867
1.59101E+15	0.210938	-0.407227	0.870605
1.59101E+15	0.208496	-0.414551	0.853516
1.59101E+15	0.203125	-0.431152	0.856445
1.59101E+15	0.199707	-0.429688	0.830078
1.59101E+15	0.181641	-0.433594	0.827148
1.59101E+15	0.211426	-0.438477	0.837891
1.59101E+15	0.204102	-0.419434	0.837891
1.59101E+15	0.172852	-0.37793	0.828125
1.59101E+15	0.170898	-0.366211	0.855469
1.59101E+15	0.196289	-0.386719	0.859375
1.59101E+15	0.207031	-0.333984	0.789063
1.59101E+15	0.192871	-0.415039	0.857422
1.59101E+15	0.228027	-0.420898	0.833984
1.59101E+15	0.184082	-0.354492	0.789551
1.59101E+15	0.25293	-0.375488	0.78418
1.59101E+15	0.271484	-0.4375	0.847168
1.59101E+15	0.206055	-0.428711	0.877441
1.59101E+15	0.175781	-0.416992	0.85498
1.59101E+15	0.166016	-0.394043	0.838867
1.59101E+15	0.155273	-0.406738	0.841797
1.59101E+15	0.157227	-0.43457	0.838379
1.59101E+15	0.161133	-0.428223	0.854492
1.59101E+15	0.149414	-0.428711	0.833496
1.59101E+15	0.162598	-0.424805	0.838379
1.59101E+15	0.189453	-0.419434	0.838379
1.59101E+15	0.193359	-0.409668	0.82959
1.59101E+15	0.200684	-0.411133	0.844727
1.59101E+15	0.212402	-0.410156	0.837402
1.59101E+15	0.211914	-0.409668	0.831543
1.59101E+15	0.205566	-0.399414	0.824219
1.59101E+15	0.196777	-0.400879	0.846191
1.59101E+15	0.186035	-0.412598	0.831543
1.59101E+15	0.178223	-0.42334	0.839844
1.59101E+15	0.174316	-0.4375	0.833496
1.59101E+15	0.18457	-0.429199	0.844238
1.59101E+15	0.195313	-0.416992	0.84082
1.59101E+15	0.188477	-0.397461	0.830078
1.59101E+15	0.186035	-0.391113	0.828613
1.59101E+15	0.20752	-0.400391	0.826172
1.59101E+15	0.204102	-0.416016	0.82666
1.59101E+15	0.192871	-0.425293	0.825684
1.59101E+15	0.191895	-0.418945	0.827148
1.59101E+15	0.19873	-0.42334	0.846191
1.59101E+15	0.187012	-0.416992	0.837402
1.59101E+15	0.179688	-0.408203	0.82959
1.59101E+15	0.187988	-0.424805	0.83252
1.59101E+15	0.190918	-0.439453	0.838867
1.59101E+15	0.185547	-0.42041	0.835449
1.59101E+15	0.19043	-0.404785	0.836426
1.59101E+15	0.1875	-0.40625	0.841797
1.59101E+15	0.186523	-0.408691	0.842773
1.59101E+15	0.177246	-0.423828	0.839355
1.59101E+15	0.172852	-0.431641	0.835449
1.59101E+15	0.184082	-0.426758	0.832031
1.59101E+15	0.189453	-0.411133	0.835938
1.59101E+15	0.189941	-0.40625	0.833008
1.59101E+15	0.187988	-0.418945	0.841309
1.59101E+15	0.179199	-0.453613	0.858398
1.59101E+15	0.156738	-0.429688	0.846191
1.59101E+15	0.165039	-0.390625	0.856445
1.59101E+15	0.162598	-0.422852	0.869141
1.59101E+15	0.165527	-0.421875	0.851563
1.59101E+15	0.116699	-0.408203	0.842773
1.59101E+15	0.121582	-0.42627	0.842773
1.59101E+15	0.223145	-0.393555	0.844238
1.59101E+15	0.27002	-0.350098	0.830078
1.59101E+15	0.288574	-0.455078	0.817383
1.59101E+15	0.199707	-0.377441	0.812012
1.59101E+15	0.141602	-0.30127	0.755371
1.59101E+15	0.17627	-0.31543	0.797363
1.59101E+15	0.294434	-0.442871	0.782715
1.59101E+15	0.313477	-0.507813	0.887207
1.59101E+15	0.240234	-0.424805	0.864258
1.59101E+15	0.17627	-0.395996	0.867676
1.59101E+15	0.146484	-0.424316	0.825684
1.59101E+15	0.100586	-0.446777	0.831543
1.59101E+15	0.127441	-0.425293	0.849121
1.59101E+15	0.159668	-0.396484	0.855957
1.59101E+15	0.15625	-0.38623	0.874512
1.59101E+15	0.132813	-0.431641	0.857422
1.59101E+15	0.130859	-0.444336	0.861328
1.59101E+15	0.156738	-0.441406	0.878906
1.59101E+15	0.163574	-0.437988	0.858398
1.59101E+15	0.136719	-0.400391	0.83252
1.59101E+15	0.148926	-0.324219	0.882813
1.59101E+15	0.165039	-0.337891	0.800293
1.59101E+15	0.156738	-0.474609	0.883789
1.59101E+15	0.139648	-0.45166	0.822754
1.59101E+15	0.199219	-0.40918	0.856445
1.59101E+15	0.245605	-0.450195	0.772949
1.59101E+15	0.262695	-0.444336	0.809082
1.59101E+15	0.291504	-0.322754	0.821289
1.59101E+15	0.293457	-0.209961	0.804199
1.59101E+15	0.302246	-0.375	0.866699
1.59101E+15	0.267578	-0.468262	0.831055
1.59101E+15	0.254883	-0.418457	0.830566
1.59101E+15	0.23877	-0.387695	0.791016
1.59101E+15	0.175781	-0.355957	0.790039
1.59101E+15	0.107422	-0.322754	0.788574
1.59101E+15	0.173828	-0.287109	0.770996
1.59101E+15	0.3125	-0.402344	0.845215
1.59101E+15	0.287598	-0.435547	0.901855
1.59101E+15	0.165039	-0.399902	0.904297
1.59101E+15	0.125977	-0.424316	0.869629
1.59101E+15	0.123047	-0.452637	0.822754
1.59101E+15	0.114746	-0.459961	0.836914
1.59101E+15	0.116699	-0.473145	0.851563
1.59101E+15	0.118164	-0.433105	0.867188
1.59101E+15	0.129395	-0.419434	0.863281
1.59101E+15	0.133301	-0.416992	0.867676
1.59101E+15	0.161621	-0.388672	0.852051
1.59101E+15	0.179199	-0.376953	0.84668
1.59101E+15	0.211426	-0.401855	0.862305
1.59101E+15	0.191895	-0.382324	0.798828
1.59101E+15	0.214844	-0.431152	0.810059
1.59101E+15	0.229004	-0.4375	0.841309
1.59101E+15	0.187012	-0.382324	0.811523
1.59101E+15	0.189941	-0.408691	0.893555
1.59101E+15	0.170898	-0.463867	0.82959
1.59101E+15	0.116699	-0.437988	0.838379
1.59101E+15	0.105469	-0.38916	0.869141
1.59101E+15	0.145996	-0.413086	0.817383
1.59101E+15	0.20459	-0.428223	0.857422
1.59101E+15	0.219727	-0.349121	0.833008
1.59101E+15	0.224609	-0.321777	0.833984
1.59101E+15	0.219238	-0.385742	0.822266
1.59101E+15	0.183105	-0.447754	0.842285
1.59101E+15	0.157715	-0.472656	0.854492
1.59101E+15	0.149414	-0.437988	0.845215
1.59101E+15	0.155273	-0.418945	0.856445
1.59101E+15	0.172363	-0.402344	0.860352
1.59101E+15	0.178223	-0.401855	0.847656
1.59101E+15	0.176758	-0.380859	0.868652
1.59101E+15	0.157715	-0.395996	0.82959
1.59101E+15	0.177246	-0.405273	0.833496
1.59101E+15	0.193359	-0.403809	0.833008
1.59101E+15	0.166992	-0.439453	0.846191
1.59101E+15	0.134766	-0.448242	0.867676
1.59101E+15	0.12207	-0.434082	0.876953
1.59101E+15	0.154297	-0.429199	0.878418
1.59101E+15	0.193848	-0.424805	0.845215
1.59101E+15	0.196777	-0.431641	0.814453
1.59101E+15	0.178223	-0.377441	0.796875
1.59101E+15	0.22168	-0.368164	0.801758
1.59101E+15	0.280273	-0.25293	0.779785
1.59101E+15	0.320801	-0.288574	0.89209
1.59101E+15	0.23877	-0.297363	0.800293
1.59101E+15	0.135254	-0.303223	0.752441
1.59101E+15	0.199707	-0.360352	0.795898
1.59101E+15	0.228027	-0.38623	0.919922
1.59101E+15	0.180176	-0.418945	0.912598
1.59101E+15	0.145996	-0.433594	0.9375
1.59101E+15	0.0454102	-0.419922	0.902832
1.59101E+15	0.00585938	-0.452148	0.941895
1.59101E+15	0.0795898	-0.455078	0.931641
1.59101E+15	0.119629	-0.413086	0.882813
1.59101E+15	0.143555	-0.397949	0.857422
1.59101E+15	0.181152	-0.36377	0.787109
1.59101E+15	0.246094	-0.331055	0.795898
1.59101E+15	0.29248	-0.312988	0.799805
1.59101E+15	0.311035	-0.308594	0.820801
1.59101E+15	0.303711	-0.341797	0.849609
1.59101E+15	0.181152	-0.288086	0.716309
1.59101E+15	0.188965	-0.236816	0.727051
1.59101E+15	0.344238	-0.306152	0.736816
1.59101E+15	0.413574	-0.317383	0.844727
1.59101E+15	0.34668	-0.301758	0.916504
1.59101E+15	0.202637	-0.371582	0.920898
1.59101E+15	0.109375	-0.472656	0.911621
1.59101E+15	0.102539	-0.521484	0.886719
1.59101E+15	0.0517578	-0.527832	0.885254
1.59101E+15	0.0112305	-0.370605	0.864746
1.59101E+15	0.0117188	-0.390137	0.794434
1.59101E+15	0.0522461	-0.45166	0.814453
1.59101E+15	0.116699	-0.453125	0.848145
1.59101E+15	0.137695	-0.421387	0.887207
1.59101E+15	0.117676	-0.396484	0.87207
1.59101E+15	0.122559	-0.416504	0.896973
1.59101E+15	0.14209	-0.395508	0.882324
1.59101E+15	0.15918	-0.420898	0.859863
1.59101E+15	0.177734	-0.475586	0.838379
1.59101E+15	0.209961	-0.477051	0.825195
1.59101E+15	0.209473	-0.458496	0.813477
1.59101E+15	0.200684	-0.443848	0.819824
1.59101E+15	0.195313	-0.444336	0.818848
1.59101E+15	0.17627	-0.441895	0.822266
1.59101E+15	0.161621	-0.426758	0.815918
1.59101E+15	0.151855	-0.441406	0.827637
1.59101E+15	0.151855	-0.470215	0.848633
1.59101E+15	0.128418	-0.46582	0.839844
1.59101E+15	0.132813	-0.449707	0.835938
1.59101E+15	0.15332	-0.417969	0.855957
1.59101E+15	0.160156	-0.34375	0.821777
1.59101E+15	0.140625	-0.435547	0.820313
1.59101E+15	0.164063	-0.50293	0.821289
1.59101E+15	0.187012	-0.43457	0.857422
1.59101E+15	0.13623	-0.405273	0.842285
1.59101E+15	0.172363	-0.413574	0.868652
1.59101E+15	0.18457	-0.428223	0.844727
1.59101E+15	0.170898	-0.435059	0.833984
1.59101E+15	0.197754	-0.472656	0.806152
1.59101E+15	0.177734	-0.512207	0.813477
1.59101E+15	0.133301	-0.341797	0.887695
1.59101E+15	0.156738	-0.364258	0.806152
1.59101E+15	0.150391	-0.399902	0.851074
1.59101E+15	0.144531	-0.439453	0.869141
1.59101E+15	0.158203	-0.408691	0.90332
1.59101E+15	0.175781	-0.385742	0.827148
1.59101E+15	0.148438	-0.441895	0.840332
1.59101E+15	0.1875	-0.429688	0.825684
1.59101E+15	0.207031	-0.404785	0.847656
1.59101E+15	0.222168	-0.416016	0.781738
1.59101E+15	0.194824	-0.376953	0.809082
1.59101E+15	0.195313	-0.310059	0.777344
1.59101E+15	0.284668	-0.306641	0.845215
1.59101E+15	0.28125	-0.424316	0.885254
1.59101E+15	0.18457	-0.453125	0.886719
1.59101E+15	0.124023	-0.445801	0.856934
1.59101E+15	0.119629	-0.455078	0.82959
1.59101E+15	0.123535	-0.441406	0.830078
1.59101E+15	0.14502	-0.418457	0.845215
1.59101E+15	0.161133	-0.415527	0.856445
1.59101E+15	0.144531	-0.41748	0.860352
1.59101E+15	0.15918	-0.408691	0.84375
1.59101E+15	0.226563	-0.428711	0.836426
1.59101E+15	0.192871	-0.397461	0.790527
1.59101E+15	0.15918	-0.335938	0.90332
1.59101E+15	0.211426	-0.343262	0.851563
1.59101E+15	0.125977	-0.413574	0.841309
1.59101E+15	0.0854492	-0.429199	0.858887
1.59101E+15	0.144043	-0.422363	0.899902
1.59101E+15	0.14209	-0.430664	0.87793
1.59101E+15	0.0942383	-0.483887	0.848633
1.59101E+15	0.150391	-0.486816	0.794434
1.59101E+15	0.301758	-0.387207	0.802246
1.59101E+15	0.336914	-0.29541	0.789063
1.59101E+15	0.290527	-0.268066	0.846191
1.59101E+15	0.217773	-0.32666	0.785156
1.59101E+15	0.204102	-0.337402	0.783691
1.59101E+15	0.231445	-0.37793	0.792969
1.59101E+15	0.30957	-0.366211	0.776855
1.59101E+15	0.282227	-0.405762	0.858398
1.59101E+15	0.20752	-0.457031	0.881348
1.59101E+15	0.141113	-0.44873	0.875
1.59101E+15	0.0795898	-0.431641	0.855469
1.59101E+15	0.114746	-0.452148	0.850586
1.59101E+15	0.144531	-0.369629	0.875
1.59101E+15	0.160645	-0.295898	0.896973
1.59101E+15	0.13916	-0.330078	0.8125
1.59101E+15	0.123047	-0.359375	0.780762
1.59101E+15	0.214844	-0.402832	0.831543
1.59101E+15	0.263184	-0.413574	0.852051
1.59101E+15	0.223145	-0.455566	0.845215
1.59101E+15	0.170898	-0.477539	0.852539
1.59101E+15	0.144531	-0.463867	0.850586
1.59101E+15	0.142578	-0.450684	0.84375
1.59101E+15	0.159668	-0.432617	0.844727
1.59101E+15	0.160645	-0.408691	0.867188
1.59101E+15	0.149902	-0.368652	0.868652
1.59101E+15	0.126953	-0.410156	0.842773
1.59101E+15	0.150879	-0.427246	0.869629
1.59101E+15	0.145996	-0.439453	0.855957
1.59101E+15	0.15625	-0.47998	0.839844
1.59101E+15	0.135254	-0.402344	0.876465
1.59101E+15	0.147461	-0.322266	0.82666
1.59101E+15	0.164063	-0.460449	0.857422
1.59101E+15	0.140625	-0.437988	0.847656
1.59101E+15	0.123535	-0.376953	0.880371
1.59101E+15	0.133789	-0.401855	0.922363
1.59101E+15	0.138184	-0.409668	0.850586
1.59101E+15	0.159668	-0.442871	0.803711
1.59101E+15	0.22168	-0.412598	0.811523
1.59101E+15	0.28125	-0.334961	0.824219
1.59101E+15	0.288574	-0.290039	0.785156
1.59101E+15	0.311035	-0.373047	0.866211
1.59101E+15	0.269043	-0.39502	0.821777
1.59101E+15	0.125977	-0.328613	0.803711
1.59101E+15	0.0532227	-0.362305	0.8125
1.59101E+15	0.150879	-0.418457	0.935547
1.59101E+15	0.193848	-0.390137	0.943359
1.59101E+15	0.0717773	-0.412109	0.915527
1.59101E+15	0.0498047	-0.435059	0.883301
1.59101E+15	0.123535	-0.449219	0.87793
1.59101E+15	0.138184	-0.415039	0.860352
1.59101E+15	0.153809	-0.389648	0.81543
1.59101E+15	0.22998	-0.367676	0.796387
1.59101E+15	0.312012	-0.333984	0.81543
1.59101E+15	0.308105	-0.3125	0.808594
1.59101E+15	0.285156	-0.303223	0.788086
1.59101E+15	0.305176	-0.328125	0.818359
1.59101E+15	0.248047	-0.313477	0.759766
1.59101E+15	0.221191	-0.250977	0.735352
1.59101E+15	0.288574	-0.355469	0.736816
1.59101E+15	0.327148	-0.376953	0.836914
1.59101E+15	0.291016	-0.37793	0.878418
1.59101E+15	0.186035	-0.383301	0.907715
1.59101E+15	0.0864258	-0.416504	0.922363
1.59101E+15	0.0419922	-0.501465	0.886719
1.59101E+15	0.0673828	-0.487305	0.882324
1.59101E+15	0.0429688	-0.402344	0.925781
1.59101E+15	0.0283203	-0.419434	0.82959
1.59101E+15	0.0410156	-0.450684	0.823242
1.59101E+15	0.0385742	-0.493164	0.834961
1.59101E+15	0.105469	-0.456055	0.868164
1.59101E+15	0.11084	-0.387207	0.870117
1.59101E+15	0.109375	-0.404297	0.870117
1.59101E+15	0.138184	-0.422852	0.873535
1.59101E+15	0.168457	-0.423828	0.873535
1.59101E+15	0.161133	-0.440918	0.850586
1.59101E+15	0.164551	-0.476563	0.836426
1.59101E+15	0.182129	-0.489746	0.839844
1.59101E+15	0.177246	-0.472656	0.80957
1.59101E+15	0.159668	-0.464355	0.820801
1.59101E+15	0.162598	-0.45166	0.822754
1.59101E+15	0.154785	-0.431641	0.818359
1.59101E+15	0.146973	-0.42041	0.817383
1.59101E+15	0.147461	-0.436035	0.824707
1.59101E+15	0.157715	-0.435547	0.842773
1.59101E+15	0.151855	-0.428711	0.844727
1.59101E+15	0.147949	-0.436035	0.834473
1.59101E+15	0.155762	-0.421875	0.84668
1.59101E+15	0.15918	-0.428711	0.83252
1.59101E+15	0.162109	-0.442383	0.846191
1.59101E+15	0.169922	-0.441895	0.837891
1.59101E+15	0.162598	-0.420898	0.822754
1.59101E+15	0.158203	-0.430664	0.82666
1.59101E+15	0.158203	-0.435547	0.835938
1.59101E+15	0.161133	-0.424805	0.82959
1.59101E+15	0.161133	-0.40625	0.850098
1.59101E+15	0.168945	-0.422363	0.839844
1.59101E+15	0.171387	-0.433105	0.842773
1.59101E+15	0.17041	-0.431152	0.839355
1.59101E+15	0.152832	-0.463867	0.805176
1.59101E+15	0.158691	-0.432617	0.816895
1.59101E+15	0.17627	-0.422363	0.828613
1.59101E+15	0.171875	-0.435059	0.844238
1.59101E+15	0.143555	-0.422363	0.837891
1.59101E+15	0.154297	-0.416504	0.854004
1.59101E+15	0.17041	-0.421387	0.843262
1.59101E+15	0.172852	-0.416992	0.857422
1.59101E+15	0.152344	-0.442871	0.818848
1.59101E+15	0.160645	-0.44043	0.803223
1.59101E+15	0.197266	-0.407715	0.862305
1.59101E+15	0.18457	-0.440918	0.888672
1.59101E+15	0.138184	-0.490234	0.900391
1.59101E+15	0.111328	-0.52002	0.886719
1.59101E+15	0.14209	-0.402832	0.813477
1.59101E+15	0.141113	-0.227051	0.821777
1.59101E+15	0.156738	-0.225586	0.826172
1.59101E+15	0.18457	-0.462402	0.816406
1.59101E+15	0.224609	-0.625977	0.909668
1.59101E+15	0.26123	-0.521484	0.8125
1.59101E+15	0.109375	-0.299805	0.793457
1.59101E+15	0.0776367	-0.203613	0.713379
1.59101E+15	0.197754	-0.236328	0.729492
1.59101E+15	0.313965	-0.438965	0.85791
1.59101E+15	0.291016	-0.504883	0.977051
1.59101E+15	0.144531	-0.456543	0.881348
1.59101E+15	0.0527344	-0.463379	0.841797
1.59101E+15	0.0249023	-0.522949	0.850586
1.59101E+15	0.134277	-0.575195	0.866699
1.59101E+15	0.151855	-0.510742	0.852051
1.59101E+15	0.100098	-0.408203	0.825684
1.59101E+15	0.0922852	-0.324707	0.876953
1.59101E+15	0.192871	-0.266602	0.879395
1.59101E+15	0.177734	-0.395508	0.825684
1.59101E+15	0.143555	-0.452148	0.841797
1.59101E+15	0.146973	-0.397461	0.844238
1.59101E+15	0.187012	-0.406738	0.819336
1.59101E+15	0.185059	-0.456543	0.879883
1.59101E+15	0.135254	-0.509766	0.850098
1.59101E+15	0.135742	-0.438477	0.86377
1.59101E+15	0.140625	-0.380371	0.862793
1.59101E+15	0.12793	-0.401367	0.868652
1.59101E+15	0.148438	-0.416992	0.867188
1.59101E+15	0.157715	-0.385254	0.859863
1.59101E+15	0.160645	-0.352539	0.868164
1.59101E+15	0.240234	-0.394043	0.885254
1.59101E+15	0.259277	-0.435059	0.828125
1.59101E+15	0.239746	-0.394531	0.783203
1.59101E+15	0.261719	-0.413086	0.772461
1.59101E+15	0.348145	-0.432129	0.77832
1.59101E+15	0.383789	-0.216797	0.774902
1.59101E+15	0.308594	-0.228516	0.820313
1.59101E+15	0.232422	-0.300293	0.84375
1.59101E+15	0.13916	-0.288086	0.745117
1.59101E+15	0.243164	-0.326172	0.853027
1.59101E+15	0.291016	-0.358398	0.899414
1.59101E+15	0.237793	-0.40625	0.939941
1.59101E+15	0.0664063	-0.434082	0.862305
1.59101E+15	-0.0078125	-0.415039	0.844238
1.59101E+15	0.0698242	-0.327148	0.854492
1.59101E+15	0.200684	-0.345215	0.967773
1.59101E+15	0.211426	-0.358398	0.843262
1.59101E+15	0.119141	-0.382324	0.766602
1.59101E+15	0.13623	-0.385254	0.781738
1.59101E+15	0.236816	-0.415527	0.849609
1.59101E+15	0.216797	-0.380859	0.845215
1.59101E+15	0.194336	-0.370605	0.888184
1.59101E+15	0.200684	-0.369629	0.857422
1.59101E+15	0.169922	-0.427246	0.856445
1.59101E+15	0.152344	-0.493164	0.86377
1.59101E+15	0.141602	-0.500977	0.843262
1.59101E+15	0.11377	-0.481934	0.856934
1.59101E+15	0.0800781	-0.458496	0.837891
1.59101E+15	0.110352	-0.425293	0.789551
1.59101E+15	0.114746	-0.351074	0.929688
1.59101E+15	0.122559	-0.342285	0.833984
1.59101E+15	0.125488	-0.458008	0.878418
1.59101E+15	0.141602	-0.477051	0.877441
1.59101E+15	0.101074	-0.432129	0.864258
1.59101E+15	0.143555	-0.419434	0.835938
1.59101E+15	0.171387	-0.442871	0.791016
1.59101E+15	0.219238	-0.433105	0.84375
1.59101E+15	0.240234	-0.363281	0.809082
1.59101E+15	0.209961	-0.35498	0.820313
1.59101E+15	0.225586	-0.424316	0.854492
1.59101E+15	0.227539	-0.451172	0.823242
1.59101E+15	0.215332	-0.477051	0.866699
1.59101E+15	0.208008	-0.488281	0.857422
1.59101E+15	0.170898	-0.393066	0.827148
1.59101E+15	0.116211	-0.275391	0.815918
1.59101E+15	0.146484	-0.294434	0.70752
1.59101E+15	0.222168	-0.32959	0.804199
1.59101E+15	0.335938	-0.414551	0.836426
1.59101E+15	0.230469	-0.421875	0.835449
1.59101E+15	0.105957	-0.42334	0.867676
1.59101E+15	0.133789	-0.478027	0.902832
1.59101E+15	0.0878906	-0.558105	0.887695
1.59101E+15	0.0380859	-0.469238	0.876465
1.59101E+15	0.0786133	-0.30957	0.923828
1.59101E+15	0.132324	-0.31543	0.845703
1.59101E+15	0.108887	-0.45752	0.87793
1.59101E+15	0.0864258	-0.479492	0.881836
1.59101E+15	0.107422	-0.416016	0.884277
1.59101E+15	0.152832	-0.401367	0.799805
1.59101E+15	0.185547	-0.428223	0.816895
1.59101E+15	0.209473	-0.412109	0.856934
1.59101E+15	0.225098	-0.361816	0.803711
1.59101E+15	0.245117	-0.312988	0.891602
1.59101E+15	0.315918	-0.309082	0.871582
1.59101E+15	0.225098	-0.439941	0.82666
1.59101E+15	0.138672	-0.419434	0.827637
1.59101E+15	0.203613	-0.358398	0.791992
1.59101E+15	0.226563	-0.410645	0.824219
1.59101E+15	0.188477	-0.374512	0.831055
1.59101E+15	0.279297	-0.310547	0.834961
1.59101E+15	0.269043	-0.308594	0.858887
1.59101E+15	0.197754	-0.321777	0.832031
1.59101E+15	0.160645	-0.341309	0.787598
1.59101E+15	0.144043	-0.310059	0.767578
1.59101E+15	0.266602	-0.349609	0.810547
1.59101E+15	0.347168	-0.426758	0.827637
1.59101E+15	0.272461	-0.42334	0.85498
1.59101E+15	0.181152	-0.395508	0.858887
1.59101E+15	0.158691	-0.390137	0.84082
1.59101E+15	0.14209	-0.415039	0.835938
1.59101E+15	0.130371	-0.430664	0.863281
1.59101E+15	0.144531	-0.451172	0.871094
1.59101E+15	0.134277	-0.46582	0.869629
1.59101E+15	0.078125	-0.469727	0.856445
1.59101E+15	0.0629883	-0.47168	0.857422
1.59101E+15	0.0644531	-0.463379	0.857422
1.59101E+15	0.0859375	-0.458496	0.870605
1.59101E+15	0.0961914	-0.442871	0.850098
1.59101E+15	0.123047	-0.429199	0.874023
1.59101E+15	0.148926	-0.424805	0.85498
1.59101E+15	0.148438	-0.379883	0.880371
1.59101E+15	0.166992	-0.362793	0.848145
1.59101E+15	0.182129	-0.452148	0.833496
1.59101E+15	0.168457	-0.470215	0.820313
1.59101E+15	0.181641	-0.425293	0.816895
1.59101E+15	0.194824	-0.396973	0.817871
1.59101E+15	0.210449	-0.395996	0.831055
1.59101E+15	0.211426	-0.421875	0.817871
1.59101E+15	0.217773	-0.43457	0.831055
1.59101E+15	0.192383	-0.424316	0.837402
1.59101E+15	0.169922	-0.4375	0.835938
1.59101E+15	0.151855	-0.455078	0.850586
1.59101E+15	0.13916	-0.45752	0.836914
1.59101E+15	0.174805	-0.430176	0.844727
1.59101E+15	0.1875	-0.39209	0.847168
1.59101E+15	0.160156	-0.39209	0.844727
1.59101E+15	0.133301	-0.373047	0.833496
1.59101E+15	0.146973	-0.379395	0.830078
1.59101E+15	0.205078	-0.413574	0.853027
1.59101E+15	0.22998	-0.425781	0.859375
1.59101E+15	0.20166	-0.446289	0.837891
1.59101E+15	0.177246	-0.379883	0.82666
1.59101E+15	0.142578	-0.402832	0.779297
1.59101E+15	0.121094	-0.349609	0.798828
1.59101E+15	0.184082	-0.293945	0.79541
1.59101E+15	0.29248	-0.438477	0.82666
1.59101E+15	0.282715	-0.466797	0.897949
1.59101E+15	0.168457	-0.414551	0.84668
1.59101E+15	0.106445	-0.46875	0.84668
1.59101E+15	0.09375	-0.47998	0.869629
1.59101E+15	0.0981445	-0.462402	0.855469
1.59101E+15	0.168945	-0.421387	0.868164
1.59101E+15	0.147461	-0.392578	0.854004
1.59101E+15	0.140137	-0.266113	0.819336
1.59101E+15	0.20752	-0.268066	0.90625
1.59101E+15	0.240234	-0.376953	0.786133
1.59101E+15	0.173828	-0.461426	0.78418
1.59101E+15	0.17041	-0.472656	0.79834
1.59101E+15	0.214355	-0.44873	0.834473
1.59101E+15	0.191406	-0.418945	0.836914
1.59101E+15	0.168457	-0.41748	0.83252
1.59101E+15	0.180664	-0.429199	0.852539
1.59101E+15	0.174316	-0.414551	0.866211
1.59101E+15	0.170898	-0.418945	0.85498
1.59101E+15	0.147949	-0.421875	0.858398
1.59101E+15	0.136719	-0.40625	0.851074
1.59101E+15	0.127441	-0.411133	0.84668
1.59101E+15	0.104492	-0.406738	0.830078
1.59101E+15	0.127441	-0.443848	0.832031
1.59101E+15	0.163086	-0.45459	0.852051
1.59101E+15	0.174805	-0.449707	0.872559
1.59101E+15	0.141113	-0.481934	0.83252
1.59101E+15	0.143555	-0.388184	0.808594
1.59101E+15	0.199219	-0.273926	0.859863
1.59101E+15	0.255371	-0.364746	0.808594
1.59101E+15	0.220215	-0.498047	0.820801
1.59101E+15	0.174805	-0.464844	0.846191
1.59101E+15	0.144043	-0.385254	0.868652
1.59101E+15	0.167969	-0.387695	0.848633
1.59101E+15	0.166504	-0.436035	0.829102
1.59101E+15	0.196289	-0.44873	0.86084
1.59101E+15	0.192871	-0.460938	0.855469
1.59101E+15	0.19043	-0.40918	0.815918
1.59101E+15	0.160156	-0.337402	0.837891
1.59101E+15	0.221191	-0.296875	0.783203
1.59101E+15	0.22168	-0.363281	0.836914
1.59101E+15	0.177734	-0.381836	0.782715
1.59101E+15	0.23291	-0.390137	0.891602
1.59101E+15	0.206543	-0.438477	0.896484
1.59101E+15	0.103027	-0.460938	0.866699
1.59101E+15	0.10791	-0.433105	0.820801
1.59101E+15	0.158691	-0.324707	0.833984
1.59101E+15	0.210938	-0.345703	0.907715
1.59101E+15	0.176758	-0.410645	0.835449
1.59101E+15	0.186035	-0.400391	0.821289
1.59101E+15	0.192871	-0.399902	0.882324
1.59101E+15	0.221191	-0.389648	0.833008
1.59101E+15	0.202148	-0.398926	0.786621
1.59101E+15	0.165039	-0.381836	0.827637
1.59101E+15	0.129883	-0.439453	0.832031
1.59101E+15	0.182129	-0.388184	0.821289
1.59101E+15	0.199707	-0.297852	0.780273
1.59101E+15	0.274414	-0.379883	0.806641
1.59101E+15	0.262695	-0.4375	0.856445
1.59101E+15	0.176758	-0.431152	0.88916
1.59101E+15	0.139648	-0.404785	0.873047
1.59101E+15	0.115234	-0.418457	0.839844
1.59101E+15	0.0742188	-0.455566	0.865723
1.59101E+15	0.097168	-0.487305	0.870117
1.59101E+15	0.129883	-0.417969	0.890625
1.59101E+15	0.100098	-0.339355	0.901367
1.59101E+15	0.13916	-0.371582	0.861328
1.59101E+15	0.143555	-0.438965	0.842773
1.59101E+15	0.12793	-0.464355	0.819824
1.59101E+15	0.13916	-0.422852	0.833008
1.59101E+15	0.160645	-0.416504	0.858398
1.59101E+15	0.187988	-0.40625	0.833496
1.59101E+15	0.226074	-0.413086	0.819336
1.59101E+15	0.231445	-0.391113	0.838379
1.59101E+15	0.225586	-0.360352	0.839844
1.59101E+15	0.230957	-0.386719	0.834473
1.59101E+15	0.245117	-0.360352	0.850098
1.59101E+15	0.22168	-0.378906	0.819824
1.59101E+15	0.244629	-0.317383	0.823242
1.59101E+15	0.281738	-0.32666	0.873047
1.59101E+15	0.206055	-0.33252	0.774902
1.59101E+15	0.123047	-0.322754	0.752441
1.59101E+15	0.223633	-0.421387	0.851563
1.59101E+15	0.270508	-0.458008	0.913574
1.59101E+15	0.171875	-0.407715	0.891602
1.59101E+15	0.0996094	-0.416992	0.871094
1.59101E+15	0.10498	-0.463379	0.874023
1.59101E+15	0.114258	-0.438477	0.783691
1.59101E+15	0.0922852	-0.336426	0.938477
1.59101E+15	0.173828	-0.213867	0.830566
1.59101E+15	0.194336	-0.400391	0.809082
1.59101E+15	0.195313	-0.458496	0.848633
1.59101E+15	0.226074	-0.434082	0.849609
1.59101E+15	0.196289	-0.446289	0.841309
1.59101E+15	0.130371	-0.516113	0.854004
1.59101E+15	0.11084	-0.535645	0.828125
1.59101E+15	0.116699	-0.385254	0.839355
1.59101E+15	0.186035	-0.233887	0.876465
1.59101E+15	0.20166	-0.364258	0.79541
1.59101E+15	0.187012	-0.446289	0.828125
1.59101E+15	0.151367	-0.402832	0.821289
1.59101E+15	0.147461	-0.439453	0.839844
1.59101E+15	0.131836	-0.461426	0.851074
1.59101E+15	0.118164	-0.424805	0.878906
1.59101E+15	0.136719	-0.445313	0.862793
1.59101E+15	0.15332	-0.486816	0.862793
1.59101E+15	0.148438	-0.444824	0.84375
1.59101E+15	0.169922	-0.405762	0.863281
1.59101E+15	0.149414	-0.415039	0.833008
1.59101E+15	0.157715	-0.37207	0.88916
1.59101E+15	0.19873	-0.307617	0.779785
1.59101E+15	0.182129	-0.414063	0.823242
1.59101E+15	0.213379	-0.466797	0.814453
1.59101E+15	0.167969	-0.343262	0.785645
1.59101E+15	0.19873	-0.386719	0.808594
1.59101E+15	0.225586	-0.458008	0.842285
1.59101E+15	0.1875	-0.469727	0.841309
1.59101E+15	0.138184	-0.456055	0.860352
1.59101E+15	0.0854492	-0.435059	0.858398
1.59101E+15	0.119629	-0.428711	0.881836
1.59101E+15	0.163574	-0.435547	0.887207
1.59101E+15	0.117676	-0.358398	0.848633
1.59101E+15	0.139648	-0.273438	0.85498
1.59101E+15	0.169434	-0.388184	0.800781
1.59101E+15	0.117188	-0.433105	0.806152
1.59101E+15	0.153809	-0.443359	0.833984
1.59101E+15	0.17041	-0.452637	0.849121
1.59101E+15	0.163086	-0.460449	0.855469
1.59101E+15	0.140137	-0.445801	0.879883
1.59101E+15	0.105957	-0.407715	0.914551
1.59101E+15	0.074707	-0.397949	0.904297
1.59101E+15	0.0654297	-0.415039	0.911621
1.59101E+15	0.0805664	-0.375488	0.84668
1.59101E+15	0.130859	-0.427734	0.812012
1.59101E+15	0.250488	-0.475586	0.804688
1.59101E+15	0.278809	-0.476074	0.783203
1.59101E+15	0.251465	-0.404297	0.767578
1.59101E+15	0.243652	-0.375488	0.80127
1.59101E+15	0.257813	-0.352539	0.843262
1.59101E+15	0.240723	-0.355469	0.850586
1.59101E+15	0.209961	-0.381348	0.840332
[truncated: 1,524 more rows]
